# Supplementary material for: Crystal structure of a mixed solvated form of amoxapine acetate
Source: Acta Crystallogr E Crystallogr Commun. 2015 Jan 10;71(Pt 2):139–41. doi: 10.1107/S2056989014028096 (PMC4384552; doi:10.1107/S2056989014028096)
Supplement: Supplementary file 1 [file e-71-00139-sup1.cif]

##############################################################################
#                                                                            #
# This CIF contains the data in a paper accepted for publication in          #
# Acta Crystallographica Section E. It conforms to the requirements of       #
# Notes for Authors for Acta Crystallographica Section E, and has been       #
# peer reviewed under the auspices of the IUCr Commission on Journals.       #
#                                                                            #
# Full details of the Crystallographic Information File format               #
# are given in the paper "The Crystallographic Information File (CIF):       #
# a New Standard Archive File for Crystallography" by S. R. Hall, F. H.      #
# Allen and I. D. Brown [Acta Cryst. (1991), A47, 655-685].                  #
#                                                                            #
# The current version of the core CIF dictionary is obtainable from          #
# ftp://ftp.iucr.org/pub/cif_core.dic.                                       #
#                                                                            #
# Software is freely available for graphical display of the structure(s)     #
# in this CIF. For information consult the CIF software page                 #
# http://www.iucr.org/resources/cif/software.                                #
#                                                                            #
# This file may be used for bona fide research purposes within the           #
# scientific community so long as proper attribution is given to the journal # 
# article from which it was obtained.                                        #
#                                                                            #
##############################################################################
data_I
_audit_creation_method     SHELXL-97
_journal_date_recd_electronic     2014-12-07
_journal_date_accepted     2014-12-24
_journal_name_full     'Acta Crystallographica, Section E'
_journal_year     2015
_journal_volume     71
_journal_issue      2
_journal_page_first     139
_journal_page_last     141
_journal_paper_category     GO
_journal_paper_doi     10.1107/S2056989014028096
_journal_coeditor_code     SU5039
_publ_contact_author_name     'Professor Alastair J. Florence'
_publ_contact_author_address
;
Strathclyde Institute of Pharmacy and Biomedical Sciences
University of Strathclyde
161 Cathedral Street
Glasgow G4 0RE
Scotland
;
_publ_contact_author_email     'alastair.florence@strath.ac.uk'
_publ_contact_author_fax     ?
_publ_contact_author_phone     '+44 141 548 4877'
_publ_section_title
;
Crystal structure of a mixed solvated form of amoxapine acetate
;
loop_
    _publ_author_name
    _publ_author_footnote
    _publ_author_address
    'Bhardwaj, Rajni M.' .
;
Strathclyde Institute of Pharmacy and Biomedical Sciences
University of Strathclyde
161 Cathedral Street
Glasgow G4 0RE
Scotland
;
    'Raval, Vishal' .
;
Strathclyde Institute of Pharmacy and Biomedical Sciences
University of Strathclyde
161 Cathedral Street
Glasgow G4 0RE
Scotland
;
    'Oswald, Iain D. H.' .
;
Strathclyde Institute of Pharmacy and Biomedical Sciences
University of Strathclyde
161 Cathedral Street
Glasgow G4 0RE
Scotland
;
    'Florence, Alastair J.' .
;
Strathclyde Institute of Pharmacy and Biomedical Sciences
University of Strathclyde
161 Cathedral Street
Glasgow G4 0RE
Scotland
;
_publ_section_synopsis
;
The mixed solvated salt
4-(2-chlorodibenzo[<i>b</i>,<i>f</i>][1,4]oxazepin-11-yl)piperazin-1-ium
acetate--acetic acid--cyclohexane (2/2/1), crystallizes with one molecule of
protonated amoxapine (AXPN), an acetate anion and a molecule of acetic acid
together with half a molecule of cyclohexane. In the crystal, the various
components are linked <i>via</i> N---H...O and O---H...O hydrogen bonds,
forming a layered structure with the solvent molecules occupying the spaces
between the layers.
;
_database_code_depnum_ccdc_archive     'CCDC 1040948'
_chemical_name_systematic
;
4-(2-Chlorodibenzo[<i>b</i>,<i>f</i>][1,4]oxazepin-11-yl)piperazin-1-ium
acetate--acetic acid--cyclohexane (2/2/1)
;
_chemical_name_common
             'Amoxapine acetate acetic acid monosolvate cyclohexane hemisolvate'
_chemical_formula_moiety
                          'C17 H17 Cl N3 O +, C2 H3 O2 -, C2 H4 O2, 0.5(C6 H12)'
_chemical_formula_sum     'C24 H30 Cl N3 O5'
_chemical_formula_iupac     'C17 H17 Cl N3 O +, C2 H3 O2 -, C2 H4 O2, 0.5C6 H12'
_chemical_formula_weight     475.96
_chemical_melting_point     ?
_symmetry_cell_setting     monoclinic
_symmetry_space_group_name_H-M     'P 21/c'
_symmetry_space_group_name_Hall     '-P 2ybc'
loop_
    _symmetry_equiv_pos_as_xyz
    'x, y, z'
    '-x, y+1/2, -z+1/2'
    '-x, -y, -z'
    'x, -y-1/2, z-1/2'
_cell_length_a     21.0726(12)
_cell_length_b     6.0393(3)
_cell_length_c     18.6087(10)
_cell_angle_alpha     90.00
_cell_angle_beta     92.096(2)
_cell_angle_gamma     90.00
_cell_volume     2366.6(2)
_cell_formula_units_Z     4
_cell_measurement_reflns_used     9940
_cell_measurement_theta_min     2.87
_cell_measurement_theta_max     26.38
_cell_measurement_temperature     150(2)
_exptl_crystal_description     rod
_exptl_crystal_colour     colourless
_exptl_crystal_size_max     0.553
_exptl_crystal_size_mid     0.223
_exptl_crystal_size_min     0.105
_exptl_crystal_density_diffrn     1.336
_exptl_crystal_density_meas     ?
_exptl_crystal_density_method     'not measured'
_exptl_crystal_F_000     1008
_exptl_absorpt_coefficient_mu     0.202
_exptl_absorpt_correction_type     multi-scan
_exptl_absorpt_process_details
;
(SADABS; Bruker, 2007)
;
_exptl_absorpt_correction_T_min     0.6465
_exptl_absorpt_correction_T_max     0.7454
_exptl_special_details     ?
_diffrn_ambient_temperature     150(2)
_diffrn_radiation_type     MoK\a
_diffrn_radiation_wavelength     0.71073
_diffrn_radiation_source     'fine-focus sealed tube'
_diffrn_radiation_monochromator     graphite
_diffrn_measurement_device_type     'Bruker APEXII CCD'
_diffrn_measurement_method     '\f and \w scans'
_diffrn_detector_area_resol_mean     ?
_diffrn_reflns_number     18828
_diffrn_reflns_av_R_equivalents     0.0184
_diffrn_reflns_av_sigmaI/netI     0.0168
_diffrn_reflns_theta_min     1.93
_diffrn_reflns_theta_max     26.42
_diffrn_reflns_theta_full     26.42
_diffrn_measured_fraction_theta_max     0.997
_diffrn_measured_fraction_theta_full     0.997
_diffrn_reflns_limit_h_min     -26
_diffrn_reflns_limit_h_max     26
_diffrn_reflns_limit_k_min     -6
_diffrn_reflns_limit_k_max     7
_diffrn_reflns_limit_l_min     -23
_diffrn_reflns_limit_l_max     21
_diffrn_standards_number     ?
_diffrn_standards_interval_count     ?
_diffrn_standards_interval_time     ?
_diffrn_standards_decay_%     ?
_refine_special_details
;
Refinement of <i>F</i>^2^ against ALL reflections. The weighted <i>R</i>-factor
<i>wR</i> and goodness of fit <i>S</i> are based on <i>F</i>^2^, conventional
<i>R</i>-factors <i>R</i> are based on <i>F</i>, with <i>F</i> set to zero for
negative <i>F</i>^2^. The threshold expression of <i>F</i>^2^ >
2\s(<i>F</i>^2^) is used only for calculating <i>R</i>-factors(gt) <i>etc</i>.
and is not relevant to the choice of reflections for refinement.
<i>R</i>-factors based on <i>F</i>^2^ are statistically about twice as large
as those based on <i>F</i>, and <i>R</i>- factors based on ALL data will be
even larger.
;
_reflns_number_total     4860
_reflns_number_gt     4177
_reflns_threshold_expression     >2\s(I)
_refine_ls_structure_factor_coef     Fsqd
_refine_ls_matrix_type     full
_refine_ls_R_factor_all     0.0377
_refine_ls_R_factor_gt     0.0304
_refine_ls_wR_factor_gt     0.0764
_refine_ls_wR_factor_ref     0.0817
_refine_ls_goodness_of_fit_ref     1.028
_refine_ls_restrained_S_all     1.028
_refine_ls_number_reflns     4860
_refine_ls_number_parameters     312
_refine_ls_number_restraints     0
_refine_ls_hydrogen_treatment     mixed
_refine_ls_weighting_scheme     calc
_refine_ls_weighting_details
         'calc w=1/[\s^2^(Fo^2^)+(0.0383P)^2^+1.0890P] where P=(Fo^2^+2Fc^2^)/3'
_atom_sites_solution_hydrogens     geom
_atom_sites_solution_primary     direct
_atom_sites_solution_secondary     difmap
_refine_ls_shift/su_max     0.001
_refine_ls_shift/su_mean     0.000
_refine_diff_density_max     0.284
_refine_diff_density_min     -0.220
_refine_ls_extinction_method     none
_refine_ls_extinction_coef     ?
loop_
    _atom_type_symbol
    _atom_type_description
    _atom_type_scat_dispersion_real
    _atom_type_scat_dispersion_imag
    _atom_type_scat_source
    'C' 'C' 0.0033 0.0016
                         'International Tables Vol C Tables 4.2.6.8 and 6.1.1.4'
    'H' 'H' 0.0000 0.0000
                         'International Tables Vol C Tables 4.2.6.8 and 6.1.1.4'
    'N' 'N' 0.0061 0.0033
                         'International Tables Vol C Tables 4.2.6.8 and 6.1.1.4'
    'O' 'O' 0.0106 0.0060
                         'International Tables Vol C Tables 4.2.6.8 and 6.1.1.4'
    'Cl' 'Cl' 0.1484 0.1585
                         'International Tables Vol C Tables 4.2.6.8 and 6.1.1.4'
_computing_data_collection
;
APEX2 (Bruker, 2007)
;
_computing_cell_refinement
;
SAINT (Bruker, 2007)
;
_computing_data_reduction
;
SAINT (Bruker, 2007)
;
_computing_structure_solution
;
SHELXS-97 (Sheldrick, 2008)
;
_computing_structure_refinement
;
SHELXL-97 (Sheldrick, 2008)
;
_computing_molecular_graphics
;
Mercury (Macrae <i>et al.</i>,  2008), ORTEP-3 for Windows (Farrugia,
2012)
;
_computing_publication_material
;
enCIFER (Allen <i>et al.</i>,  2004), publCIF (Westrip, 2010)
;
loop_
    _atom_site_type_symbol
    _atom_site_label
    _atom_site_fract_x
    _atom_site_fract_y
    _atom_site_fract_z
    _atom_site_U_iso_or_equiv
    _atom_site_adp_type
    _atom_site_calc_flag
    _atom_site_refinement_flags
    _atom_site_occupancy
    _atom_site_symmetry_multiplicity
    _atom_site_disorder_assembly
    _atom_site_disorder_group
    H H2N3 0.0503(7) -0.014(3) 0.3171(8) 0.029(4) Uiso d . 1 1 . .
    H H1N3 0.0584(7) 0.167(3) 0.2658(9) 0.025(4) Uiso d . 1 1 . .
    H H1S 0.1043(10) 0.564(4) 0.5635(12) 0.064(6) Uiso d . 1 1 . .
    Cl Cl 0.276361(16) 0.39554(6) 0.594267(17) 0.02772(10) Uani d . 1 1 . .
    O O1 0.30157(4) 0.90957(15) 0.32837(5) 0.0225(2) Uani d . 1 1 . .
    O O2S 0.07221(4) 0.03016(16) 0.13430(5) 0.0259(2) Uani d . 1 1 . .
    O O1S 0.01425(4) 0.28471(16) 0.18632(5) 0.0234(2) Uani d . 1 1 . .
    N N3 0.07793(5) 0.09975(18) 0.30430(6) 0.0161(2) Uani d . 1 1 . .
    N N2 0.19325(5) 0.34168(17) 0.31916(5) 0.0160(2) Uani d . 1 1 . .
    N N1 0.27645(5) 0.48819(18) 0.25813(6) 0.0196(2) Uani d . 1 1 . .
    C C4 0.33285(6) 0.6088(2) 0.25098(7) 0.0198(3) Uani d . 1 1 . .
    C C6 0.25997(5) 0.4584(2) 0.45099(6) 0.0177(2) Uani d . 1 1 . .
    H H6 0.2404 0.3204 0.4501 0.021 Uiso calc R 1 1 . .
    C C2S 0.03703(5) 0.1974(2) 0.13128(6) 0.0175(2) Uani d . 1 1 . .
    C C5 0.24619(5) 0.4789(2) 0.31684(6) 0.0170(2) Uani d . 1 1 . .
    C C2 0.29573(5) 0.7852(2) 0.39086(7) 0.0183(3) Uani d . 1 1 . .
    C C8 0.31125(6) 0.7556(2) 0.51865(7) 0.0228(3) Uani d . 1 1 . .
    H H8 0.3256 0.8140 0.5625 0.027 Uiso calc R 1 1 . .
    C C15 0.13972(6) 0.0041(2) 0.28291(6) 0.0167(2) Uani d . 1 1 . .
    H H15A 0.1326 -0.1006 0.2439 0.020 Uiso calc R 1 1 . .
    H H15B 0.1596 -0.0741 0.3233 0.020 Uiso calc R 1 1 . .
    C C1 0.26655(5) 0.5783(2) 0.38728(7) 0.0168(2) Uani d . 1 1 . .
    C C17 0.08763(5) 0.2614(2) 0.36432(6) 0.0169(2) Uani d . 1 1 . .
    H H17A 0.1044 0.1855 0.4068 0.020 Uiso calc R 1 1 . .
    H H17B 0.0473 0.3278 0.3757 0.020 Uiso calc R 1 1 . .
    C C7 0.28300(6) 0.5483(2) 0.51529(7) 0.0200(3) Uani d . 1 1 . .
    C C9 0.31772(6) 0.8743(2) 0.45570(7) 0.0219(3) Uani d . 1 1 . .
    H H9 0.3368 1.0133 0.4569 0.026 Uiso calc R 1 1 . .
    C C16 0.13360(5) 0.4404(2) 0.34257(7) 0.0164(2) Uani d . 1 1 . .
    H H16A 0.1145 0.5276 0.3037 0.020 Uiso calc R 1 1 . .
    H H16B 0.1425 0.5384 0.3830 0.020 Uiso calc R 1 1 . .
    C C10 0.39883(6) 0.9372(2) 0.26691(7) 0.0264(3) Uani d . 1 1 . .
    H H10 0.4059 1.0745 0.2884 0.032 Uiso calc R 1 1 . .
    C C3 0.34532(6) 0.8156(2) 0.28257(7) 0.0208(3) Uani d . 1 1 . .
    C C13 0.37702(6) 0.5278(2) 0.20305(7) 0.0234(3) Uani d . 1 1 . .
    H H13 0.3701 0.3911 0.1811 0.028 Uiso calc R 1 1 . .
    C C14 0.18287(6) 0.1887(2) 0.25899(6) 0.0167(2) Uani d . 1 1 . .
    H H14A 0.2231 0.1280 0.2446 0.020 Uiso calc R 1 1 . .
    H H14B 0.1634 0.2660 0.2182 0.020 Uiso calc R 1 1 . .
    C C12 0.43094(6) 0.6479(3) 0.18768(7) 0.0275(3) Uani d . 1 1 . .
    H H12 0.4600 0.5904 0.1562 0.033 Uiso calc R 1 1 . .
    C C1S 0.02027(7) 0.2996(3) 0.05945(7) 0.0298(3) Uani d . 1 1 . .
    H H1S1 -0.0177 0.2323 0.0396 0.045 Uiso calc R 1 1 . .
    H H1S2 0.0544 0.2763 0.0275 0.045 Uiso calc R 1 1 . .
    H H1S3 0.0134 0.4556 0.0653 0.045 Uiso calc R 1 1 . .
    C C11 0.44173(6) 0.8535(3) 0.21911(8) 0.0297(3) Uani d . 1 1 . .
    H H11 0.4776 0.9348 0.2082 0.036 Uiso calc R 1 1 . .
    O O4S 0.15853(5) 0.90631(17) 0.46941(5) 0.0285(2) Uani d . 1 1 . .
    O O3S 0.11677(5) 0.61112(17) 0.51804(5) 0.0266(2) Uani d . 1 1 . .
    C C4S 0.16200(7) 0.8869(2) 0.59805(7) 0.0292(3) Uani d . 1 1 . .
    H H4S1 0.1780 1.0354 0.5958 0.044 Uiso calc R 1 1 . .
    H H4S2 0.1937 0.7926 0.6202 0.044 Uiso calc R 1 1 . .
    H H4S3 0.1246 0.8849 0.6259 0.044 Uiso calc R 1 1 . .
    C C3S 0.14591(6) 0.8053(2) 0.52335(7) 0.0212(3) Uani d . 1 1 . .
    C C6S 0.44669(7) 0.4352(3) 0.45153(8) 0.0347(4) Uani d . 1 1 . .
    H H6S1 0.4659 0.3259 0.4209 0.042 Uiso calc R 1 1 . .
    H H6S2 0.4024 0.4505 0.4362 0.042 Uiso calc R 1 1 . .
    C C5S 0.45086(7) 0.3553(3) 0.52918(9) 0.0363(4) Uani d . 1 1 . .
    H H5S1 0.4317 0.2097 0.5322 0.044 Uiso calc R 1 1 . .
    H H5S2 0.4274 0.4555 0.5591 0.044 Uiso calc R 1 1 . .
    C C7S 0.48016(7) 0.6561(3) 0.44293(9) 0.0370(4) Uani d . 1 1 . .
    H H7S1 0.4580 0.7693 0.4691 0.044 Uiso calc R 1 1 . .
    H H7S2 0.4789 0.6974 0.3925 0.044 Uiso calc R 1 1 . .
loop_
    _atom_site_aniso_label
    _atom_site_aniso_U_11
    _atom_site_aniso_U_22
    _atom_site_aniso_U_33
    _atom_site_aniso_U_12
    _atom_site_aniso_U_13
    _atom_site_aniso_U_23
    Cl 0.02984(17) 0.0361(2) 0.01704(16) 0.00076(14) -0.00169(12) 0.00358(14)
    O1 0.0221(4) 0.0177(4) 0.0275(5) -0.0006(4) -0.0010(4) 0.0056(4)
    O2S 0.0311(5) 0.0282(5) 0.0183(5) 0.0132(4) 0.0001(4) 0.0000(4)
    O1S 0.0258(5) 0.0263(5) 0.0179(4) 0.0112(4) 0.0001(4) 0.0005(4)
    N3 0.0174(5) 0.0156(5) 0.0151(5) -0.0033(4) -0.0012(4) 0.0029(4)
    N2 0.0154(5) 0.0161(5) 0.0165(5) -0.0018(4) 0.0005(4) -0.0018(4)
    N1 0.0178(5) 0.0222(5) 0.0186(5) -0.0040(4) -0.0010(4) 0.0033(4)
    C4 0.0183(6) 0.0232(7) 0.0175(6) -0.0036(5) -0.0034(5) 0.0071(5)
    C6 0.0149(5) 0.0185(6) 0.0197(6) 0.0015(5) -0.0005(4) -0.0006(5)
    C2S 0.0154(5) 0.0197(6) 0.0174(6) -0.0009(5) -0.0012(4) 0.0017(5)
    C5 0.0164(5) 0.0151(6) 0.0192(6) -0.0001(5) -0.0024(4) 0.0025(5)
    C2 0.0146(5) 0.0179(6) 0.0223(6) 0.0017(5) -0.0010(5) 0.0020(5)
    C8 0.0184(6) 0.0274(7) 0.0222(6) 0.0019(5) -0.0036(5) -0.0073(6)
    C15 0.0201(6) 0.0144(6) 0.0155(6) 0.0002(5) -0.0011(4) 0.0011(5)
    C1 0.0133(5) 0.0175(6) 0.0196(6) 0.0010(4) -0.0013(4) -0.0007(5)
    C17 0.0171(5) 0.0184(6) 0.0154(6) -0.0001(5) 0.0010(4) 0.0006(5)
    C7 0.0166(6) 0.0259(7) 0.0175(6) 0.0040(5) -0.0005(5) 0.0011(5)
    C9 0.0164(6) 0.0192(6) 0.0298(7) -0.0009(5) -0.0021(5) -0.0047(5)
    C16 0.0173(6) 0.0141(6) 0.0179(6) -0.0001(4) 0.0003(4) -0.0003(5)
    C10 0.0266(7) 0.0256(7) 0.0264(7) -0.0086(6) -0.0048(5) 0.0074(6)
    C3 0.0184(6) 0.0235(7) 0.0202(6) -0.0008(5) -0.0029(5) 0.0074(5)
    C13 0.0228(6) 0.0281(7) 0.0193(6) -0.0038(5) -0.0009(5) 0.0039(6)
    C14 0.0176(5) 0.0173(6) 0.0150(6) -0.0011(5) -0.0001(4) -0.0002(5)
    C12 0.0211(6) 0.0394(8) 0.0221(7) -0.0036(6) 0.0017(5) 0.0069(6)
    C1S 0.0350(7) 0.0344(8) 0.0197(7) 0.0083(6) -0.0014(6) 0.0068(6)
    C11 0.0221(6) 0.0392(8) 0.0278(7) -0.0122(6) -0.0008(5) 0.0099(6)
    O4S 0.0308(5) 0.0296(5) 0.0254(5) 0.0071(4) 0.0062(4) 0.0109(4)
    O3S 0.0309(5) 0.0308(5) 0.0182(5) -0.0071(4) 0.0018(4) 0.0010(4)
    C4S 0.0341(7) 0.0292(8) 0.0244(7) -0.0058(6) 0.0035(6) -0.0020(6)
    C3S 0.0188(6) 0.0233(7) 0.0215(6) 0.0054(5) 0.0027(5) 0.0031(5)
    C6S 0.0226(7) 0.0481(9) 0.0332(8) 0.0057(6) -0.0017(6) -0.0085(7)
    C5S 0.0256(7) 0.0440(9) 0.0394(9) 0.0011(6) 0.0031(6) -0.0021(7)
    C7S 0.0302(8) 0.0467(9) 0.0341(8) 0.0076(7) -0.0009(6) 0.0030(7)
_geom_special_details
;
All s.u.'s (except the s.u. in the dihedral angle between two l.s. planes) are
estimated using the full covariance matrix. The cell s.u.'s are taken into
account individually in the estimation of s.u.'s in distances, angles and
torsion angles; correlations between s.u.'s in cell parameters are only used
when they are defined by crystal symmetry. An approximate (isotropic)
treatment of cell s.u.'s is used for estimating s.u.'s involving l.s. planes.
;
loop_
    _geom_bond_atom_site_label_1
    _geom_bond_atom_site_label_2
    _geom_bond_site_symmetry_2
    _geom_bond_distance
    _geom_bond_publ_flag
    Cl C7 . 1.7450(13) ?
    O1 C2 . 1.3936(15) ?
    O1 C3 . 1.3985(16) ?
    O2S C2S . 1.2529(15) ?
    O1S C2S . 1.2623(15) ?
    N3 C15 . 1.4918(15) ?
    N3 C17 . 1.4919(16) ?
    N3 H2N3 . 0.938(17) ?
    N3 H1N3 . 0.908(16) ?
    N2 C5 . 1.3916(15) ?
    N2 C14 . 1.4618(15) ?
    N2 C16 . 1.4716(15) ?
    N1 C5 . 1.2863(16) ?
    N1 C4 . 1.4044(16) ?
    C4 C13 . 1.4006(19) ?
    C4 C3 . 1.4010(19) ?
    C6 C7 . 1.3852(17) ?
    C6 C1 . 1.4005(17) ?
    C6 H6 . 0.9300 ?
    C2S C1S . 1.5027(17) ?
    C5 C1 . 1.4905(17) ?
    C2 C9 . 1.3854(18) ?
    C2 C1 . 1.3929(17) ?
    C8 C9 . 1.3845(19) ?
    C8 C7 . 1.3867(19) ?
    C8 H8 . 0.9300 ?
    C15 C14 . 1.5156(16) ?
    C15 H15A . 0.9700 ?
    C15 H15B . 0.9700 ?
    C17 C16 . 1.5164(16) ?
    C17 H17A . 0.9700 ?
    C17 H17B . 0.9700 ?
    C9 H9 . 0.9300 ?
    C16 H16A . 0.9700 ?
    C16 H16B . 0.9700 ?
    C10 C3 . 1.3856(18) ?
    C10 C11 . 1.387(2) ?
    C10 H10 . 0.9300 ?
    C13 C12 . 1.3866(18) ?
    C13 H13 . 0.9300 ?
    C14 H14A . 0.9700 ?
    C14 H14B . 0.9700 ?
    C12 C11 . 1.388(2) ?
    C12 H12 . 0.9300 ?
    C1S H1S1 . 0.9600 ?
    C1S H1S2 . 0.9600 ?
    C1S H1S3 . 0.9600 ?
    C11 H11 . 0.9300 ?
    O4S C3S . 1.2125(16) ?
    O3S C3S . 1.3256(16) ?
    O3S H1S . 0.94(2) ?
    C4S C3S . 1.5019(19) ?
    C4S H4S1 . 0.9600 ?
    C4S H4S2 . 0.9600 ?
    C4S H4S3 . 0.9600 ?
    C6S C7S . 1.520(2) ?
    C6S C5S . 1.523(2) ?
    C6S H6S1 . 0.9700 ?
    C6S H6S2 . 0.9700 ?
    C5S C7S 3_666 1.527(2) ?
    C5S H5S1 . 0.9700 ?
    C5S H5S2 . 0.9700 ?
    C7S C5S 3_666 1.527(2) ?
    C7S H7S1 . 0.9700 ?
    C7S H7S2 . 0.9700 ?
loop_
    _geom_angle_atom_site_label_1
    _geom_angle_atom_site_label_2
    _geom_angle_atom_site_label_3
    _geom_angle_site_symmetry_1
    _geom_angle_site_symmetry_3
    _geom_angle
    _geom_angle_publ_flag
    C2 O1 C3 . . 111.72(9) ?
    C15 N3 C17 . . 110.86(9) ?
    C15 N3 H2N3 . . 110.0(10) ?
    C17 N3 H2N3 . . 111.0(10) ?
    C15 N3 H1N3 . . 109.7(9) ?
    C17 N3 H1N3 . . 110.1(10) ?
    H2N3 N3 H1N3 . . 105.1(13) ?
    C5 N2 C14 . . 116.76(10) ?
    C5 N2 C16 . . 117.53(10) ?
    C14 N2 C16 . . 112.18(9) ?
    C5 N1 C4 . . 123.41(11) ?
    C13 C4 C3 . . 117.37(12) ?
    C13 C4 N1 . . 117.62(12) ?
    C3 C4 N1 . . 124.68(12) ?
    C7 C6 C1 . . 119.10(12) ?
    C7 C6 H6 . . 120.4 ?
    C1 C6 H6 . . 120.4 ?
    O2S C2S O1S . . 122.84(11) ?
    O2S C2S C1S . . 119.38(11) ?
    O1S C2S C1S . . 117.79(11) ?
    N1 C5 N2 . . 118.38(11) ?
    N1 C5 C1 . . 126.41(11) ?
    N2 C5 C1 . . 114.71(10) ?
    C9 C2 C1 . . 121.55(12) ?
    C9 C2 O1 . . 118.71(11) ?
    C1 C2 O1 . . 119.72(11) ?
    C9 C8 C7 . . 119.01(12) ?
    C9 C8 H8 . . 120.5 ?
    C7 C8 H8 . . 120.5 ?
    N3 C15 C14 . . 109.42(10) ?
    N3 C15 H15A . . 109.8 ?
    C14 C15 H15A . . 109.8 ?
    N3 C15 H15B . . 109.8 ?
    C14 C15 H15B . . 109.8 ?
    H15A C15 H15B . . 108.2 ?
    C2 C1 C6 . . 118.71(11) ?
    C2 C1 C5 . . 121.06(11) ?
    C6 C1 C5 . . 120.13(11) ?
    N3 C17 C16 . . 109.77(9) ?
    N3 C17 H17A . . 109.7 ?
    C16 C17 H17A . . 109.7 ?
    N3 C17 H17B . . 109.7 ?
    C16 C17 H17B . . 109.7 ?
    H17A C17 H17B . . 108.2 ?
    C6 C7 C8 . . 121.92(12) ?
    C6 C7 Cl . . 118.96(10) ?
    C8 C7 Cl . . 119.13(10) ?
    C8 C9 C2 . . 119.70(12) ?
    C8 C9 H9 . . 120.2 ?
    C2 C9 H9 . . 120.2 ?
    N2 C16 C17 . . 110.55(10) ?
    N2 C16 H16A . . 109.5 ?
    C17 C16 H16A . . 109.5 ?
    N2 C16 H16B . . 109.5 ?
    C17 C16 H16B . . 109.5 ?
    H16A C16 H16B . . 108.1 ?
    C3 C10 C11 . . 119.77(13) ?
    C3 C10 H10 . . 120.1 ?
    C11 C10 H10 . . 120.1 ?
    C10 C3 O1 . . 118.21(12) ?
    C10 C3 C4 . . 121.72(13) ?
    O1 C3 C4 . . 119.99(11) ?
    C12 C13 C4 . . 121.16(13) ?
    C12 C13 H13 . . 119.4 ?
    C4 C13 H13 . . 119.4 ?
    N2 C14 C15 . . 108.33(9) ?
    N2 C14 H14A . . 110.0 ?
    C15 C14 H14A . . 110.0 ?
    N2 C14 H14B . . 110.0 ?
    C15 C14 H14B . . 110.0 ?
    H14A C14 H14B . . 108.4 ?
    C13 C12 C11 . . 120.26(13) ?
    C13 C12 H12 . . 119.9 ?
    C11 C12 H12 . . 119.9 ?
    C2S C1S H1S1 . . 109.5 ?
    C2S C1S H1S2 . . 109.5 ?
    H1S1 C1S H1S2 . . 109.5 ?
    C2S C1S H1S3 . . 109.5 ?
    H1S1 C1S H1S3 . . 109.5 ?
    H1S2 C1S H1S3 . . 109.5 ?
    C10 C11 C12 . . 119.73(13) ?
    C10 C11 H11 . . 120.1 ?
    C12 C11 H11 . . 120.1 ?
    C3S O3S H1S . . 110.1(14) ?
    C3S C4S H4S1 . . 109.5 ?
    C3S C4S H4S2 . . 109.5 ?
    H4S1 C4S H4S2 . . 109.5 ?
    C3S C4S H4S3 . . 109.5 ?
    H4S1 C4S H4S3 . . 109.5 ?
    H4S2 C4S H4S3 . . 109.5 ?
    O4S C3S O3S . . 119.90(12) ?
    O4S C3S C4S . . 123.51(13) ?
    O3S C3S C4S . . 116.59(11) ?
    C7S C6S C5S . . 111.54(13) ?
    C7S C6S H6S1 . . 109.3 ?
    C5S C6S H6S1 . . 109.3 ?
    C7S C6S H6S2 . . 109.3 ?
    C5S C6S H6S2 . . 109.3 ?
    H6S1 C6S H6S2 . . 108.0 ?
    C6S C5S C7S . 3_666 110.96(13) ?
    C6S C5S H5S1 . . 109.4 ?
    C7S C5S H5S1 3_666 . 109.4 ?
    C6S C5S H5S2 . . 109.4 ?
    C7S C5S H5S2 3_666 . 109.4 ?
    H5S1 C5S H5S2 . . 108.0 ?
    C6S C7S C5S . 3_666 111.37(13) ?
    C6S C7S H7S1 . . 109.4 ?
    C5S C7S H7S1 3_666 . 109.4 ?
    C6S C7S H7S2 . . 109.4 ?
    C5S C7S H7S2 3_666 . 109.4 ?
    H7S1 C7S H7S2 . . 108.0 ?
loop_
    _geom_torsion_atom_site_label_1
    _geom_torsion_atom_site_label_2
    _geom_torsion_atom_site_label_3
    _geom_torsion_atom_site_label_4
    _geom_torsion_site_symmetry_1
    _geom_torsion_site_symmetry_2
    _geom_torsion_site_symmetry_3
    _geom_torsion_site_symmetry_4
    _geom_torsion
    _geom_torsion_publ_flag
    C5 N1 C4 C13 . . . . 148.72(12) ?
    C5 N1 C4 C3 . . . . -38.18(18) ?
    C4 N1 C5 N2 . . . . -175.55(11) ?
    C4 N1 C5 C1 . . . . -4.1(2) ?
    C14 N2 C5 N1 . . . . 10.69(16) ?
    C16 N2 C5 N1 . . . . -127.00(12) ?
    C14 N2 C5 C1 . . . . -161.70(10) ?
    C16 N2 C5 C1 . . . . 60.61(14) ?
    C3 O1 C2 C9 . . . . 111.88(12) ?
    C3 O1 C2 C1 . . . . -69.92(13) ?
    C17 N3 C15 C14 . . . . -59.51(12) ?
    C9 C2 C1 C6 . . . . -0.46(17) ?
    O1 C2 C1 C6 . . . . -178.62(10) ?
    C9 C2 C1 C5 . . . . -176.70(11) ?
    O1 C2 C1 C5 . . . . 5.14(17) ?
    C7 C6 C1 C2 . . . . -0.46(17) ?
    C7 C6 C1 C5 . . . . 175.81(11) ?
    N1 C5 C1 C2 . . . . 38.92(18) ?
    N2 C5 C1 C2 . . . . -149.41(11) ?
    N1 C5 C1 C6 . . . . -137.27(13) ?
    N2 C5 C1 C6 . . . . 34.41(16) ?
    C15 N3 C17 C16 . . . . 56.29(12) ?
    C1 C6 C7 C8 . . . . 1.35(18) ?
    C1 C6 C7 Cl . . . . -178.52(9) ?
    C9 C8 C7 C6 . . . . -1.29(18) ?
    C9 C8 C7 Cl . . . . 178.58(9) ?
    C7 C8 C9 C2 . . . . 0.34(18) ?
    C1 C2 C9 C8 . . . . 0.53(18) ?
    O1 C2 C9 C8 . . . . 178.70(11) ?
    C5 N2 C16 C17 . . . . -162.34(10) ?
    C14 N2 C16 C17 . . . . 58.13(12) ?
    N3 C17 C16 N2 . . . . -54.59(12) ?
    C11 C10 C3 O1 . . . . -177.05(11) ?
    C11 C10 C3 C4 . . . . -0.4(2) ?
    C2 O1 C3 C10 . . . . -117.96(12) ?
    C2 O1 C3 C4 . . . . 65.30(14) ?
    C13 C4 C3 C10 . . . . 0.51(18) ?
    N1 C4 C3 C10 . . . . -172.60(12) ?
    C13 C4 C3 O1 . . . . 177.14(11) ?
    N1 C4 C3 O1 . . . . 4.02(18) ?
    C3 C4 C13 C12 . . . . 0.09(18) ?
    N1 C4 C13 C12 . . . . 173.70(12) ?
    C5 N2 C14 C15 . . . . 159.85(10) ?
    C16 N2 C14 C15 . . . . -60.29(12) ?
    N3 C15 C14 N2 . . . . 60.12(12) ?
    C4 C13 C12 C11 . . . . -0.8(2) ?
    C3 C10 C11 C12 . . . . -0.4(2) ?
    C13 C12 C11 C10 . . . . 1.0(2) ?
    C7S C6S C5S C7S . . . 3_666 -55.20(19) ?
    C5S C6S C7S C5S . . . 3_666 55.42(18) ?
loop_
    _geom_hbond_atom_site_label_D
    _geom_hbond_atom_site_label_H
    _geom_hbond_atom_site_label_A
    _geom_hbond_site_symmetry_A
    _geom_hbond_distance_DH
    _geom_hbond_distance_HA
    _geom_hbond_distance_DA
    _geom_hbond_angle_DHA
    N3 H1N3 O1S . 0.91(2) 1.86(2) 2.7664(13) 175(2)
    O3S H1S O2S 4_566 0.94(2) 1.61(2) 2.5375(13) 171(2)
    N3 H2N3 O1S 2_545 0.94(2) 1.82(2) 2.7292(14) 162.0(10)
    C1S H1S1 O3S 2_545 0.96 2.42 3.3778(18) 172
    C14 H14A O1 1_545 0.97 2.59 3.2448(15) 125
    C17 H17A O4S 1_545 0.97 2.32 3.2314(15) 155
_iucr_refine_instructions_details
;
CELL  0.71073  21.0726   6.0393  18.6087   90.000   92.096   90.000
ZERR     4.00   0.0012   0.0003   0.0010    0.000    0.002    0.000
LATT   1
SYMM  - X, 1/2 + Y, 1/2 - Z
SFAC  C    H    N    O    CL
UNIT  96   120  12   20   4
MERG   2
OMIT    -3.00 180.00
OMIT     1   0   0
FMAP   2
PLAN   20
ACTA
BOND
BOND   $H
CONF
L.S.  16
WGHT    0.038300    1.089000
FVAR       0.15771
H2N3  2    0.050251   -0.013971    0.317119    11.00000    0.02861
H1N3  2    0.058429    0.166939    0.265844    11.00000    0.02546
H1S   2    0.104269    0.564290    0.563490    11.00000    0.06448
MOLE    1
CL    5    0.276361    0.395543    0.594267    11.00000    0.02984    0.03610 =
         0.01704    0.00358   -0.00169    0.00076
O1    4    0.301570    0.909571    0.328373    11.00000    0.02212    0.01767 =
         0.02752    0.00561   -0.00099   -0.00056
O2S   4    0.072213    0.030158    0.134299    11.00000    0.03105    0.02817 =
         0.01831   -0.00001    0.00014    0.01323
O1S   4    0.014254    0.284707    0.186319    11.00000    0.02575    0.02635 =
         0.01791    0.00050    0.00012    0.01115
N3    3    0.077928    0.099752    0.304302    11.00000    0.01737    0.01565 =
         0.01512    0.00287   -0.00123   -0.00328
N2    3    0.193246    0.341677    0.319158    11.00000    0.01540    0.01614 =
         0.01654   -0.00178    0.00048   -0.00185
N1    3    0.276453    0.488189    0.258129    11.00000    0.01780    0.02218 =
         0.01856    0.00332   -0.00099   -0.00398
C4    1    0.332851    0.608798    0.250985    11.00000    0.01826    0.02318 =
         0.01752    0.00709   -0.00340   -0.00362
C6    1    0.259966    0.458442    0.450994    11.00000    0.01493    0.01847 =
         0.01973   -0.00062   -0.00051    0.00152
AFIX  43
H6    2    0.240395    0.320398    0.450150    11.00000   -1.20000
AFIX   0
C2S   1    0.037035    0.197399    0.131277    11.00000    0.01540    0.01970 =
         0.01735    0.00171   -0.00124   -0.00088
C5    1    0.246186    0.478892    0.316841    11.00000    0.01637    0.01511 =
         0.01922    0.00250   -0.00243   -0.00014
C2    1    0.295725    0.785189    0.390863    11.00000    0.01459    0.01787 =
         0.02230    0.00200   -0.00096    0.00168
C8    1    0.311246    0.755563    0.518649    11.00000    0.01837    0.02742 =
         0.02217   -0.00727   -0.00364    0.00191
AFIX  43
H8    2    0.325625    0.813959    0.562531    11.00000   -1.20000
AFIX   0
C15   1    0.139723    0.004118    0.282910    11.00000    0.02010    0.01436 =
         0.01553    0.00110   -0.00110    0.00022
AFIX  23
H15A  2    0.132564   -0.100616    0.243933    11.00000   -1.20000
H15B  2    0.159627   -0.074071    0.323305    11.00000   -1.20000
AFIX   0
C1    1    0.266549    0.578334    0.387276    11.00000    0.01327    0.01748 =
         0.01959   -0.00073   -0.00128    0.00102
C17   1    0.087626    0.261432    0.364318    11.00000    0.01705    0.01843 =
         0.01537    0.00061    0.00097   -0.00010
AFIX  23
H17A  2    0.104399    0.185532    0.406847    11.00000   -1.20000
H17B  2    0.047304    0.327768    0.375746    11.00000   -1.20000
AFIX   0
C7    1    0.283000    0.548254    0.515291    11.00000    0.01659    0.02592 =
         0.01746    0.00113   -0.00048    0.00399
C9    1    0.317722    0.874306    0.455698    11.00000    0.01644    0.01920 =
         0.02984   -0.00465   -0.00210   -0.00088
AFIX  43
H9    2    0.336752    1.013260    0.456931    11.00000   -1.20000
AFIX   0
C16   1    0.133597    0.440437    0.342574    11.00000    0.01735    0.01407 =
         0.01788   -0.00033    0.00025   -0.00008
AFIX  23
H16A  2    0.114514    0.527612    0.303701    11.00000   -1.20000
H16B  2    0.142467    0.538365    0.383021    11.00000   -1.20000
AFIX   0
C10   1    0.398825    0.937179    0.266905    11.00000    0.02664    0.02560 =
         0.02642    0.00739   -0.00482   -0.00858
AFIX  43
H10   2    0.405938    1.074458    0.288364    11.00000   -1.20000
AFIX   0
C3    1    0.345318    0.815576    0.282574    11.00000    0.01839    0.02346 =
         0.02017    0.00735   -0.00291   -0.00084
C13   1    0.377018    0.527822    0.203052    11.00000    0.02278    0.02813 =
         0.01930    0.00392   -0.00087   -0.00376
AFIX  43
H13   2    0.370054    0.391118    0.181149    11.00000   -1.20000
AFIX   0
C14   1    0.182873    0.188699    0.258991    11.00000    0.01764    0.01734 =
         0.01498   -0.00017   -0.00007   -0.00111
AFIX  23
H14A  2    0.223090    0.127976    0.244612    11.00000   -1.20000
H14B  2    0.163373    0.266033    0.218180    11.00000   -1.20000
AFIX   0
C12   1    0.430941    0.647885    0.187681    11.00000    0.02112    0.03942 =
         0.02213    0.00689    0.00167   -0.00361
AFIX  43
H12   2    0.459988    0.590411    0.156185    11.00000   -1.20000
AFIX   0
C1S   1    0.020274    0.299620    0.059447    11.00000    0.03499    0.03443 =
         0.01973    0.00676   -0.00138    0.00828
AFIX 137
H1S1  2   -0.017739    0.232253    0.039627    11.00000   -1.50000
H1S2  2    0.054402    0.276271    0.027508    11.00000   -1.50000
H1S3  2    0.013450    0.455640    0.065318    11.00000   -1.50000
AFIX   0
C11   1    0.441734    0.853462    0.219112    11.00000    0.02207    0.03921 =
         0.02780    0.00988   -0.00078   -0.01222
AFIX  43
H11   2    0.477597    0.934762    0.208169    11.00000   -1.20000
AFIX   0
MOLE    2
O4S   4    0.158532    0.906312    0.469409    11.00000    0.03076    0.02962 =
         0.02540    0.01088    0.00621    0.00712
O3S   4    0.116770    0.611125    0.518043    11.00000    0.03088    0.03077 =
         0.01817    0.00097    0.00179   -0.00710
C4S   1    0.162004    0.886905    0.598051    11.00000    0.03407    0.02924 =
         0.02440   -0.00199    0.00349   -0.00575
AFIX 137
H4S1  2    0.178022    1.035449    0.595752    11.00000   -1.50000
H4S2  2    0.193724    0.792569    0.620235    11.00000   -1.50000
H4S3  2    0.124556    0.884869    0.625911    11.00000   -1.50000
AFIX   0
C3S   1    0.145908    0.805282    0.523352    11.00000    0.01879    0.02333 =
         0.02148    0.00314    0.00273    0.00544
MOLE    3
C6S   1    0.446694    0.435231    0.451529    11.00000    0.02259    0.04809 =
         0.03316   -0.00849   -0.00174    0.00575
AFIX  23
H6S1  2    0.465867    0.325886    0.420906    11.00000   -1.20000
H6S2  2    0.402421    0.450460    0.436185    11.00000   -1.20000
AFIX   0
C5S   1    0.450858    0.355282    0.529180    11.00000    0.02555    0.04404 =
         0.03935   -0.00212    0.00310    0.00110
AFIX  23
H5S1  2    0.431682    0.209726    0.532217    11.00000   -1.20000
H5S2  2    0.427356    0.455524    0.559050    11.00000   -1.20000
AFIX   0
C7S   1    0.480157    0.656073    0.442931    11.00000    0.03017    0.04674 =
         0.03409    0.00297   -0.00089    0.00762
AFIX  23
H7S1  2    0.457955    0.769278    0.469143    11.00000   -1.20000
H7S2  2    0.478936    0.697368    0.392526    11.00000   -1.20000
HKLF 4
REM  AMoxa_acetate in P2(1)/c
REM R1 =  0.0304 for   4177 Fo > 4sig(Fo)  and  0.0377 for all   4860 data
REM    312 parameters refined using      0 restraints
END
WGHT      0.0370      1.1132
REM Highest difference peak  0.284,  deepest hole -0.220,  1-sigma level  0.039
Q1    1   0.2589  0.5240  0.3538  11.00000  0.05    0.28
Q2    1   0.2927  0.6584  0.3860  11.00000  0.05    0.25
Q3    1   0.1654  0.3861  0.3305  11.00000  0.05    0.23
Q4    1   0.2670  0.5167  0.4860  11.00000  0.05    0.22
Q5    1   0.1107  0.3443  0.3530  11.00000  0.05    0.22
Q6    1   0.1620  0.0992  0.2706  11.00000  0.05    0.21
Q7    1   0.2834  0.4898  0.4826  11.00000  0.05    0.21
Q8    1   0.3511  0.5961  0.2177  11.00000  0.05    0.21
Q9    1   0.3006  0.8387  0.4264  11.00000  0.05    0.20
Q10   1   0.3446  0.6891  0.2795  11.00000  0.05    0.20
Q11   1   0.3182  0.8049  0.4214  11.00000  0.05    0.20
Q12   1   0.0263  0.2463  0.0949  11.00000  0.05    0.20
Q13   1   0.1517  0.8478  0.5612  11.00000  0.05    0.20
Q14   1   0.2681  0.5085  0.4145  11.00000  0.05    0.19
Q15   1   0.2534  0.5323  0.2813  11.00000  0.05    0.19
Q16   1   0.3104  0.5429  0.2574  11.00000  0.05    0.19
Q17   1   0.3318  0.7256  0.2567  11.00000  0.05    0.19
Q18   1   0.0201  0.1775  0.0207  11.00000  0.05    0.19
Q19   1   0.3981  0.6080  0.1897  11.00000  0.05    0.19
Q20   1   0.1896  0.2759  0.2928  11.00000  0.05    0.18
;
