# Supplementary material for: Crystal structure of a mixed solvated form of amoxapine acetate
Source: Acta Crystallogr E Crystallogr Commun. 2015 Jan 10;71(Pt 2):139–41. doi: 10.1107/S2056989014028096 (PMC4384552; doi:10.1107/S2056989014028096)
Supplement: Supplementary file 2 [file e-71-00139-Isup2.hkl]

#
# h,k,l, Fc-squared, Fo-squared, sigma(Fo-squared) and status flag
#
data_I
_shelx_title ' AMoxa_acetate in P2(1)/c'
_shelx_refln_list_code          4
_shelx_F_calc_maximum      205.31
_exptl_crystal_F_000      1008.00
_reflns_d_resolution_high  0.7987
 
loop_
 _symmetry_equiv_pos_as_xyz
 'x, y, z'
 '-x, y+1/2, -z+1/2'
 '-x, -y, -z'
 'x, -y-1/2, z-1/2'
 
_cell_length_a    21.0726
_cell_length_b     6.0393
_cell_length_c    18.6087
_cell_angle_alpha  90.000
_cell_angle_beta   92.096
_cell_angle_gamma  90.000
 
_shelx_F_squared_multiplier     1.000
 
loop_
 _refln_index_h
 _refln_index_k
 _refln_index_l
 _refln_F_squared_calc
 _refln_F_squared_meas
 _refln_F_squared_sigma
 _refln_observed_status
   2   0   0    10012.08     9494.62    130.59 o
   3   0   0     1242.83     1303.79     12.86 o
   4   0   0      613.55      656.33      6.88 o
   5   0   0    19085.58    18263.61    199.45 o
   6   0   0       10.00       17.77      1.50 o
   7   0   0    36568.72    35548.62    345.11 o
   8   0   0     1731.15     1602.02     16.38 o
   9   0   0     3561.91     3550.82     35.17 o
  10   0   0      554.61      589.77      7.18 o
  11   0   0     4842.35     4796.60     47.33 o
  12   0   0       53.10       49.53      3.13 o
  13   0   0        0.17        1.61      6.43 o
  14   0   0      802.10      725.93     12.79 o
  15   0   0      862.88      826.11     14.35 o
  16   0   0       22.03       32.13      4.11 o
  17   0   0     1730.66     1726.66     26.72 o
  18   0   0       33.09       26.74      6.03 o
  19   0   0      906.87      878.54     20.70 o
  20   0   0      383.70      370.38      9.66 o
  21   0   0        0.23        8.69      4.52 o
  22   0   0       19.85       14.70      4.97 o
  23   0   0        5.64        4.54      5.83 o
  24   0   0      370.89      381.19     25.52 o
  25   0   0      330.45      369.41     11.04 o
  26   0   0      102.04       93.16      6.92 o
   1   1   0     2741.16     2741.71     24.68 o
   2   1   0    13036.00    12632.01     77.75 o
   3   1   0      119.48       85.71      1.39 o
   4   1   0       38.73       20.86      0.96 o
   5   1   0    19050.24    18215.86    112.22 o
   6   1   0    14394.62    14323.09     88.07 o
   7   1   0      485.22      465.05      3.89 o
   8   1   0      204.29      196.68      2.43 o
   9   1   0       51.81       48.21      1.39 o
  10   1   0     1819.71     1845.62     12.70 o
  11   1   0      396.99      497.19      4.99 o
  12   1   0     5972.88     6045.03     48.54 o
  13   1   0      124.00      156.92      3.56 o
  14   1   0       11.48       11.50      2.55 o
  15   1   0      136.38      162.53      4.82 o
  16   1   0     1836.70     1757.89     19.19 o
  17   1   0       25.58       25.69      3.36 o
  18   1   0      540.31      567.29      9.46 o
  19   1   0       11.25       22.28      3.31 o
  20   1   0      181.82      189.38      5.17 o
  21   1   0     1103.98     1104.70     13.92 o
  22   1   0      100.21       95.73      4.43 o
  23   1   0      225.90      238.56      6.42 o
  24   1   0       62.34       70.83      4.38 o
  25   1   0       82.09       75.65      6.96 o
  26   1   0       34.58       26.84      4.15 o
   0   2   0     2777.33     2978.85     29.34 o
   1   2   0      981.98      937.79      6.96 o
   2   2   0     8055.27     8664.83     55.91 o
   3   2   0      415.45      431.06      3.60 o
   4   2   0      786.73      767.30      5.35 o
   5   2   0     2965.58     3187.73     21.05 o
   6   2   0     9528.98    10329.61     63.33 o
   7   2   0      874.02      924.80      6.18 o
   8   2   0     2609.24     2872.96     17.36 o
   9   2   0     4525.01     4813.43     33.57 o
  10   2   0     1532.28     1632.79     13.02 o
  11   2   0       79.90       86.56      3.27 o
  12   2   0       41.85       49.06      2.67 o
  13   2   0        0.39        2.80      1.97 o
  14   2   0      401.13      429.26      5.40 o
  15   2   0     1478.97     1544.19     17.03 o
  16   2   0       13.26       21.26      3.06 o
  17   2   0       70.51       69.46      3.61 o
  18   2   0      538.71      528.65      8.13 o
  19   2   0        1.20        6.88      3.00 o
  20   2   0      282.60      280.39      7.30 o
  21   2   0       22.26       23.17      3.41 o
  22   2   0       11.03        6.22      3.38 o
  23   2   0       84.08       97.19      4.65 o
  24   2   0       40.87       39.32      4.18 o
  25   2   0       63.39       68.74      5.63 o
   1   3   0      117.27      147.73      2.37 o
   2   3   0      298.10      281.24      3.15 o
   3   3   0     1529.85     1511.91     10.54 o
   4   3   0      236.63      245.28      2.91 o
   5   3   0     2584.54     2534.86     18.08 o
   6   3   0      401.76      479.22      4.84 o
   7   3   0      870.18      808.39      7.11 o
   8   3   0      244.50      296.86      3.88 o
   9   3   0       35.85       49.42      2.00 o
  10   3   0     1205.62     1253.76     10.52 o
  11   3   0      372.64      440.69      4.94 o
  12   3   0       15.68        9.88      1.95 o
  13   3   0     1980.60     2035.11     17.67 o
  14   3   0      543.80      540.29      6.90 o
  15   3   0       71.85       72.53      2.72 o
  16   3   0      465.56      453.16      7.28 o
  17   3   0       52.61       36.60      3.31 o
  18   3   0      122.54      102.75      5.51 o
  19   3   0       47.95       30.67      3.46 o
  20   3   0      173.91      161.52      5.43 o
  21   3   0      256.15      272.39      6.51 o
  22   3   0        7.58        5.39      3.46 o
  23   3   0       99.51       95.06      4.76 o
  24   3   0       53.71       57.35      6.63 o
   0   4   0      983.39      987.91     12.76 o
   1   4   0      980.64     1017.11      9.27 o
   2   4   0      331.66      299.20      3.90 o
   3   4   0      730.38      767.09      6.98 o
   4   4   0       89.55      135.04      3.05 o
   5   4   0      320.16      300.97      3.71 o
   6   4   0       82.56       99.75      2.89 o
   7   4   0      317.34      313.60      4.64 o
   8   4   0     1068.22     1080.16      9.38 o
   9   4   0       34.01       38.81      2.18 o
  10   4   0       16.43       12.28      2.03 o
  11   4   0      113.40      106.83      3.20 o
  12   4   0        5.15        1.31      2.45 o
  13   4   0      519.10      455.68      6.46 o
  14   4   0        6.79        3.78      2.47 o
  15   4   0        0.54       -1.56      2.85 o
  16   4   0       82.64       86.70      3.96 o
  17   4   0       14.65       16.10      3.36 o
  18   4   0      732.61      788.48     10.84 o
  19   4   0       54.07       48.05      4.40 o
  20   4   0      135.11      134.54     17.48 o
  21   4   0       46.94       60.07      5.95 o
  22   4   0       17.20       21.85      5.38 o
   1   5   0        0.02       -1.57      1.87 o
   2   5   0      255.87      259.25      3.91 o
   3   5   0      732.30      727.66      6.94 o
   4   5   0        7.82        6.58      2.51 o
   5   5   0      100.02      101.93      3.31 o
   6   5   0      224.37      220.60      4.12 o
   7   5   0       61.06       43.21      2.78 o
   8   5   0      437.70      384.64      5.79 o
   9   5   0      250.56      247.51      4.82 o
  10   5   0      312.48      313.74      5.45 o
  11   5   0     1062.14     1010.39     12.45 o
  12   5   0        0.01        0.48      3.49 o
  13   5   0      103.66       82.05      4.57 o
  14   5   0       14.13       18.74      3.70 o
  15   5   0       85.32       89.51      4.70 o
  16   5   0       76.18       73.51      5.54 o
  17   5   0      176.71      174.39     13.46 o
  18   5   0       36.67       29.85      5.09 o
  19   5   0       54.22       62.89      5.82 o
   0   6   0      199.45      180.54      7.04 o
   1   6   0       19.64       20.50      3.27 o
   2   6   0      199.61      188.00      5.12 o
   3   6   0      337.96      340.56      7.07 o
   4   6   0        6.08        2.54      3.51 o
   5   6   0      928.67      899.82     13.06 o
   6   6   0       78.16       84.48      4.26 o
   7   6   0      438.57      444.45      8.41 o
   8   6   0        0.16        4.01      3.75 o
   9   6   0       80.82       58.62      4.22 o
  10   6   0      351.14      324.64     10.58 o
  11   6   0       24.22       23.77      4.56 o
  12   6   0       38.53       50.37      5.05 o
  13   6   0      220.09      216.37      6.66 o
  14   6   0       39.65       29.93      4.49 o
  15   6   0        0.19       -3.62      4.36 o
   1   7   0      236.74      211.44     10.50 o
   2   7   0      174.03      179.26      5.17 o
   3   7   0       36.99       30.05      3.48 o
   4   7   0       18.62       22.55      3.41 o
   5   7   0       40.95       49.65      3.65 o
   6   7   0        0.25        0.23      6.29 o
   7   7   0      362.08      380.34      7.91 o
   8   7   0       18.11       13.26      4.01 o
   9   7   0        0.82       -5.85      3.90 o
 -26   1   1       11.98       18.82      4.20 o
 -25   1   1        3.81       -1.92      3.70 o
 -24   1   1       94.23      100.90      4.99 o
 -23   1   1       13.57       15.60      3.63 o
 -22   1   1       22.77       19.21      3.53 o
 -21   1   1        1.09        5.04      3.17 o
 -20   1   1      280.17      284.62      6.13 o
 -19   1   1      576.27      553.09      8.34 o
 -18   1   1     1711.83     1697.47     18.79 o
 -17   1   1       85.59       89.99      4.88 o
 -16   1   1        0.32       12.70      2.95 o
 -15   1   1     3913.93     4023.41     40.65 o
 -14   1   1      347.36      382.44      6.12 o
 -13   1   1     5791.85     5723.84     50.54 o
 -12   1   1     4892.81     4970.64     40.17 o
 -11   1   1     2905.82     3092.53     23.50 o
 -10   1   1      733.15      687.60      5.50 o
  -9   1   1     4888.52     5158.05     33.75 o
  -8   1   1     2179.40     2201.14     14.83 o
  -7   1   1     1949.52     1981.49     13.35 o
  -6   1   1    18543.89    18415.42    119.61 o
  -5   1   1     4281.54     4388.63     27.11 o
  -4   1   1    20841.97    20172.94    124.16 o
  -3   1   1     2667.28     2804.82     17.36 o
  -2   1   1       37.84       35.78      1.74 o
  -1   1   1     1130.53     1057.07      7.49 o
   0   1   1     9738.50     8973.66    128.50 o
   1   1   1      790.52      705.47      5.48 o
   2   1   1     2099.19     2003.96     16.15 o
   3   1   1     4621.21     4470.91     27.42 o
   4   1   1     1611.89     1636.97      9.89 o
   5   1   1     7265.77     7079.54     43.49 o
   6   1   1    11299.70    11331.35     69.57 o
   7   1   1       47.30       42.80      1.66 o
   8   1   1      848.81      879.39      6.10 o
   9   1   1     2708.35     2927.48     19.52 o
  10   1   1       12.17       11.09      1.28 o
  11   1   1     2946.98     3062.12     23.29 o
  12   1   1        0.26        6.01      1.59 o
  13   1   1     1526.11     1576.20     15.20 o
  14   1   1        5.70       18.05      2.55 o
  15   1   1      382.15      365.86      6.17 o
  16   1   1       10.21       23.68      3.83 o
  17   1   1       16.45       21.22      3.11 o
  18   1   1        3.88       11.64      2.85 o
  19   1   1       26.87       28.67      3.18 o
  20   1   1      171.46      174.49      6.27 o
  21   1   1        3.72       18.48      3.33 o
  22   1   1     1153.26     1103.99     13.87 o
  23   1   1      117.59      128.56      5.17 o
  24   1   1        0.00       -0.44      3.61 o
  25   1   1      422.52      452.42      8.39 o
  26   1   1        0.08        0.67      3.79 o
 -25   2   1       68.84       80.92      4.87 o
 -24   2   1      248.28      238.82      6.92 o
 -23   2   1      199.48      202.03      6.92 o
 -22   2   1       61.46       55.57      4.04 o
 -21   2   1      193.59      193.10      5.92 o
 -20   2   1     1282.97     1209.14     14.72 o
 -19   2   1      429.55      382.64      6.82 o
 -18   2   1     1117.41     1061.35     12.86 o
 -17   2   1       45.25       51.80      3.41 o
 -16   2   1     1287.94     1305.98     15.02 o
 -15   2   1      109.70      107.08      3.71 o
 -14   2   1      126.89      148.91      4.01 o
 -13   2   1       87.43       97.86      3.27 o
 -12   2   1      973.53     1109.03     10.27 o
 -11   2   1     3890.34     3671.05     30.03 o
 -10   2   1        7.73        0.77      1.63 o
  -9   2   1      455.97      427.77      4.40 o
  -8   2   1     3626.70     3633.65     22.83 o
  -7   2   1     4843.97     5444.26     32.15 o
  -6   2   1       36.73       32.00      1.50 o
  -5   2   1      592.84      567.57      4.26 o
  -4   2   1      651.02      618.23      4.54 o
  -3   2   1      722.16      653.99      4.64 o
  -2   2   1      618.49      587.36      5.29 o
  -1   2   1     7942.29     8194.94     56.11 o
   0   2   1       47.04       34.88      2.91 o
   1   2   1    13627.45    13623.37     99.70 o
   2   2   1      388.90      398.21      3.83 o
   3   2   1     1296.85     1259.14      9.20 o
   4   2   1       74.64      109.79      1.84 o
   5   2   1      836.99      901.31      6.53 o
   6   2   1     6050.58     6058.42     39.45 o
   7   2   1      635.61      684.89      6.85 o
   8   2   1     2319.81     2402.92     15.39 o
   9   2   1     1881.94     1761.96     12.95 o
  10   2   1     2013.39     1963.11     14.39 o
  11   2   1      223.91      178.47      3.11 o
  12   2   1      329.58      352.96      4.64 o
  13   2   1     1272.19     1199.71     11.05 o
  14   2   1      931.77      957.74     10.28 o
  15   2   1      198.30      228.95      5.17 o
  16   2   1        1.62        4.03      2.85 o
  17   2   1     1199.66     1172.76     13.87 o
  18   2   1       11.51       17.26      3.09 o
  19   2   1        0.25        2.89      4.99 o
  20   2   1     1651.15     1629.30     18.59 o
  21   2   1        7.62       12.47      3.34 o
  22   2   1      118.37      105.44      4.56 o
  23   2   1       23.46       35.13      4.54 o
  24   2   1       16.06       21.63      3.94 o
  25   2   1        7.92       21.61      4.21 o
 -24   3   1        0.14        1.84      4.46 o
 -23   3   1        3.04        1.19      3.60 o
 -22   3   1        2.55        1.69      3.56 o
 -21   3   1        2.50        6.83      3.56 o
 -20   3   1       85.32       81.90      4.12 o
 -19   3   1        0.32        2.35      3.20 o
 -18   3   1      161.63      156.17      5.05 o
 -17   3   1      173.97      159.01      4.99 o
 -16   3   1      294.65      284.54      5.85 o
 -15   3   1      212.91      216.10      5.27 o
 -14   3   1      142.59      127.85      3.66 o
 -13   3   1     1093.16     1074.49      9.46 o
 -12   3   1       15.59       15.88      2.13 o
 -11   3   1       81.51       79.25      2.40 o
 -10   3   1      117.66      108.40      2.82 o
  -9   3   1      326.25      369.86      4.34 o
  -8   3   1      194.97      209.40      3.22 o
  -7   3   1     1713.13     1972.58     15.38 o
  -6   3   1      574.35      538.26      5.15 o
  -5   3   1      323.68      414.98      4.34 o
  -4   3   1      913.89      884.39      6.57 o
  -3   3   1     3380.79     3749.99     24.72 o
  -2   3   1      118.28      106.43      2.35 o
  -1   3   1      100.92      115.84      3.35 o
   0   3   1      763.95      927.91      7.72 o
   1   3   1     3198.45     3300.64     26.72 o
   2   3   1     2954.21     3246.65     41.46 o
   3   3   1      173.23      150.41      2.69 o
   4   3   1      189.79      220.03      2.91 o
   5   3   1      102.97       92.56      2.26 o
   6   3   1      231.76      250.74      3.32 o
   7   3   1        6.62       12.72      1.57 o
   8   3   1        1.15        2.32      1.60 o
   9   3   1       87.31       71.67      2.19 o
  10   3   1      922.31      978.10      8.59 o
  11   3   1      231.47      204.53      3.62 o
  12   3   1     2072.00     2081.79     16.62 o
  13   3   1      109.07      122.78      3.45 o
  14   3   1      197.96      211.99      4.23 o
  15   3   1      295.96      283.42      7.19 o
  16   3   1       40.16       42.35      3.65 o
  17   3   1      556.74      525.23      8.03 o
  18   3   1       71.04       81.70      4.67 o
  19   3   1        4.30        0.83      3.15 o
  20   3   1       12.95        8.75      3.39 o
  21   3   1      263.30      284.64      8.47 o
  22   3   1      381.68      382.58      7.33 o
  23   3   1       11.92       14.64      3.86 o
  24   3   1       24.84       14.37      4.02 o
 -22   4   1        3.93        0.42      5.38 o
 -21   4   1       63.43       56.42      5.95 o
 -20   4   1      321.24      296.38      7.64 o
 -19   4   1      192.70      187.88      6.63 o
 -18   4   1       19.91       27.87      3.99 o
 -17   4   1      293.30      269.60      7.31 o
 -16   4   1      263.34      269.93      5.90 o
 -15   4   1       71.15       49.64      3.41 o
 -14   4   1      121.74      113.44      4.29 o
 -13   4   1      142.12      128.47      3.96 o
 -12   4   1       73.59       65.67      3.00 o
 -11   4   1     1299.31     1284.21     11.02 o
 -10   4   1       66.59       75.95      3.21 o
  -9   4   1        2.18        0.82      1.88 o
  -8   4   1       64.17       61.40      2.48 o
  -7   4   1      414.01      403.56      4.76 o
  -6   4   1        5.10        2.33      1.83 o
  -5   4   1      310.86      316.35      3.74 o
  -4   4   1      134.13      147.06      2.98 o
  -3   4   1      571.34      606.66      6.35 o
  -2   4   1       59.11       52.44      2.23 o
  -1   4   1       24.72       34.53      2.06 o
   0   4   1       96.17      128.25      3.33 o
   1   4   1      284.73      238.12      4.12 o
   2   4   1       13.27        8.92      2.04 o
   3   4   1      797.33      841.89      7.46 o
   4   4   1        0.79        3.58      1.83 o
   5   4   1       32.98       31.28      1.82 o
   6   4   1        6.87        6.31      1.76 o
   7   4   1      351.02      399.84      5.42 o
   8   4   1       62.86       53.12      2.23 o
   9   4   1      410.89      383.64      4.74 o
  10   4   1       99.11      106.93      3.14 o
  11   4   1      611.89      592.79      7.45 o
  12   4   1      147.15      135.18      4.11 o
  13   4   1      129.89      107.91      3.81 o
  14   4   1      743.46      684.04      8.37 o
  15   4   1      227.03      228.81      4.89 o
  16   4   1        5.65        1.62      2.96 o
  17   4   1       22.42       14.19      3.21 o
  18   4   1       52.26       59.11      3.91 o
  19   4   1      147.14      135.54      6.18 o
  20   4   1       10.30        8.05      4.68 o
  21   4   1        4.23        3.82      5.12 o
  22   4   1      184.20      176.08      8.38 o
 -19   5   1        1.41        0.90      5.02 o
 -18   5   1       74.61       72.76      5.89 o
 -17   5   1       37.92       36.20      6.43 o
 -16   5   1        3.34       -1.69      4.40 o
 -15   5   1      692.94      659.69     43.01 o
 -14   5   1      808.41      727.86     11.59 o
 -13   5   1      329.86      332.22      7.61 o
 -12   5   1      211.08      203.64      5.50 o
 -11   5   1     1096.73     1069.87     19.67 o
 -10   5   1       72.99       77.45      3.71 o
  -9   5   1       37.84       30.99      2.77 o
  -8   5   1     1429.08     1374.34     13.82 o
  -7   5   1       50.47       35.46      2.73 o
  -6   5   1      342.13      330.73      6.12 o
  -5   5   1      346.34      360.67      4.92 o
  -4   5   1      583.02      573.48      7.00 o
  -3   5   1       11.15        8.70      2.09 o
  -2   5   1      338.07      334.91      4.65 o
  -1   5   1      122.78      116.68      4.49 o
   0   5   1      257.63      241.10      3.75 o
   1   5   1      282.16      273.23      7.90 o
   2   5   1        0.19       -0.96      1.60 o
   3   5   1      575.80      569.83      6.42 o
   4   5   1       22.69       24.49      2.68 o
   5   5   1     1681.63     1685.19     14.87 o
   6   5   1        5.71        8.10      2.30 o
   7   5   1     2518.23     2533.55     23.64 o
   8   5   1       65.72       51.72      2.84 o
   9   5   1      164.82      152.80      4.21 o
  10   5   1      491.75      493.32      7.47 o
  11   5   1        3.82        3.47      4.64 o
  12   5   1      727.82      748.89     11.67 o
  13   5   1      582.36      573.85     12.39 o
  14   5   1        1.77        8.21      3.52 o
  15   5   1        5.49       12.71      3.91 o
  16   5   1      159.98      168.30      6.30 o
  17   5   1       66.97       72.91      5.82 o
  18   5   1      122.51      142.97      7.39 o
  19   5   1      248.29      251.51      8.81 o
 -15   6   1        1.16        4.09      5.80 o
 -14   6   1       24.29       51.87      7.21 o
 -13   6   1        9.08       10.13      4.14 o
 -12   6   1        1.62        4.57      5.93 o
 -11   6   1        0.15        2.80      3.66 o
 -10   6   1        8.28       13.09      3.89 o
  -9   6   1       66.21       55.15      4.08 o
  -8   6   1        3.05        2.44      3.60 o
  -7   6   1        0.96       -0.09      3.44 o
  -6   6   1        0.90        0.43      3.42 o
  -5   6   1       93.76       91.21      4.41 o
  -4   6   1      115.93      105.77      4.61 o
  -3   6   1      869.17      873.41     16.87 o
  -2   6   1       27.73       29.42      3.48 o
  -1   6   1        9.36        7.35      4.76 o
   0   6   1      453.25      438.19      7.11 o
   1   6   1        0.03       -4.23      3.06 o
   2   6   1      401.04      402.72      8.87 o
   3   6   1       14.62       16.45      4.24 o
   4   6   1      105.75       93.40      6.38 o
   5   6   1       76.87       63.74      3.90 o
   6   6   1       55.19       61.08      4.16 o
   7   6   1      765.37      734.39     11.43 o
   8   6   1      689.95      710.59     11.34 o
   9   6   1        4.44       -2.79      4.55 o
  10   6   1       39.66       44.62      4.24 o
  11   6   1       72.12       65.15      7.68 o
  12   6   1      433.78      438.95      8.89 o
  13   6   1        3.45       -0.42      4.07 o
  14   6   1      116.39      127.47      5.84 o
  15   6   1      380.05      412.20      9.03 o
  -9   7   1      311.97      319.67     11.43 o
  -8   7   1       36.66       50.37      4.07 o
  -7   7   1        3.85        6.17      5.65 o
  -6   7   1        3.49        1.83      3.57 o
  -5   7   1        0.13       -6.30      4.89 o
  -4   7   1        0.13       -3.73      3.34 o
  -3   7   1       47.60       61.63      5.05 o
  -2   7   1      240.97      229.83      5.67 o
  -1   7   1       76.44       77.41      3.79 o
   0   7   1       12.59        5.64      3.26 o
   1   7   1      150.84      142.80      4.70 o
   2   7   1       58.77       64.48      3.62 o
   3   7   1      149.76      136.15      5.66 o
   4   7   1        9.76       14.09      3.41 o
   5   7   1       72.25       65.70      3.79 o
   6   7   1      219.08      260.00      6.19 o
   7   7   1        3.50        8.85      3.58 o
   8   7   1        0.20        1.58      3.94 o
   9   7   1      233.79      271.42      8.65 o
 -26   0   2      232.26      233.16     20.90 o
 -25   0   2        2.57       11.46      5.31 o
 -24   0   2      784.57      796.37     16.06 o
 -23   0   2      184.51      174.08      8.24 o
 -22   0   2      503.93      525.36     12.34 o
 -21   0   2     1970.29     1918.18     30.27 o
 -20   0   2      180.33      185.14      7.37 o
 -19   0   2     9101.14     8760.23    235.13 o
 -18   0   2      267.73      242.67     11.86 o
 -17   0   2     1517.91     1489.37     23.87 o
 -16   0   2      132.04      164.35      6.67 o
 -15   0   2       25.86       35.20      3.95 o
 -14   0   2      130.01      111.20      5.68 o
 -13   0   2       44.18       30.44      4.42 o
 -12   0   2      954.70      803.72     10.83 o
 -11   0   2       10.29       32.87      3.98 o
 -10   0   2      421.62      356.63      5.92 o
  -9   0   2      642.79      613.32      7.28 o
  -8   0   2     6376.91     5945.77     58.03 o
  -7   0   2    10969.90    10822.93    104.85 o
  -6   0   2     5642.41     5851.48     56.87 o
  -5   0   2     3153.56     3169.42     31.10 o
  -4   0   2     4225.50     4158.86     40.44 o
  -3   0   2       14.09        8.41      0.94 o
  -2   0   2      367.82      316.56      3.62 o
  -1   0   2     3879.96     3490.88     56.72 o
   0   0   2      327.52      288.05     10.77 o
   1   0   2     3115.50     3047.12     29.69 o
   2   0   2       14.68       -3.26      2.17 o
   3   0   2     9181.53     9487.20     82.75 o
   4   0   2     3451.59     3089.64     24.61 o
   5   0   2    21943.50    21348.77    185.54 o
   6   0   2      753.20      785.42      7.55 o
   7   0   2     4213.32     4124.15     36.16 o
   8   0   2     2320.57     2364.95     21.14 o
   9   0   2      891.07      888.42      8.77 o
  10   0   2      360.50      433.86      5.09 o
  11   0   2       96.62       95.52      4.17 o
  12   0   2     5686.96     5757.88     65.44 o
  13   0   2      904.26     1049.24     13.53 o
  14   0   2      544.45      609.47      9.70 o
  15   0   2     1704.95     1791.65     21.96 o
  16   0   2      726.65      689.46     12.93 o
  17   0   2      561.04      518.73     10.80 o
  18   0   2      508.87      506.43     12.86 o
  19   0   2      175.01      167.79      6.82 o
  20   0   2      116.06      102.45      6.11 o
  21   0   2      145.28      147.53      7.66 o
  22   0   2      182.47      179.38      9.04 o
  23   0   2      315.02      300.50      9.66 o
  24   0   2      291.06      307.80     11.46 o
  25   0   2      654.72      701.20     15.20 o
  26   0   2       91.05       97.39      7.04 o
 -26   1   2       51.10       47.34      4.50 o
 -25   1   2      125.42      130.69      5.37 o
 -24   1   2      105.16       94.10      5.63 o
 -23   1   2        2.23        2.70      3.55 o
 -22   1   2       41.99       44.13      3.88 o
 -21   1   2      262.28      278.71      6.51 o
 -20   1   2        9.84       12.82      3.34 o
 -19   1   2       22.27       40.61      8.71 o
 -18   1   2       45.04       36.74      4.06 o
 -17   1   2     1432.56     1370.89     21.73 o
 -16   1   2     1005.34      996.51     12.01 o
 -15   1   2        0.08       -2.10      2.84 o
 -14   1   2      137.20      131.21      3.87 o
 -13   1   2      295.25      293.86      4.65 o
 -12   1   2     3338.24     3510.88     28.77 o
 -11   1   2     1117.06     1096.23      9.92 o
 -10   1   2       34.35       64.92      1.95 o
  -9   1   2     2464.92     2568.94     17.25 o
  -8   1   2     2070.90     2211.80     14.89 o
  -7   1   2     6314.31     6431.86     41.77 o
  -6   1   2     1679.45     1668.22     11.28 o
  -5   1   2     8398.18     8334.26     54.00 o
  -4   1   2    13182.10    12801.50    104.05 o
  -3   1   2     9951.69     9509.11     87.35 o
  -2   1   2    16142.42    15280.03    144.78 o
  -1   1   2     1897.22     1942.45     13.52 o
   0   1   2     2942.09     2927.47     23.41 o
   1   1   2     4068.88     3781.36     24.52 o
   2   1   2    19170.61    18305.79    262.17 o
   3   1   2    20634.95    19888.17    249.15 o
   4   1   2     9490.02     9363.77     60.65 o
   5   1   2     1669.98     1552.68      9.94 o
   6   1   2     1803.33     1857.04     12.47 o
   7   1   2     1001.47     1000.26      6.77 o
   8   1   2       43.73       47.14      1.51 o
   9   1   2      449.35      386.70      3.36 o
  10   1   2      637.84      699.53      5.91 o
  11   1   2      784.15      859.78      7.53 o
  12   1   2      100.09       98.85      2.79 o
  13   1   2     1170.59     1127.89     11.43 o
  14   1   2        0.90       -0.05      2.20 o
  15   1   2        0.85        0.88      2.48 o
  16   1   2      384.17      375.33      6.37 o
  17   1   2      435.29      426.54      6.98 o
  18   1   2      254.31      227.19      5.47 o
  19   1   2       50.41       50.31      3.56 o
  20   1   2      391.53      414.41      7.18 o
  21   1   2        0.05        0.97      3.19 o
  22   1   2      105.20      121.86      7.29 o
  23   1   2       86.62       85.48      7.14 o
  24   1   2        2.91        3.09      3.58 o
  25   1   2       35.52       47.34      5.11 o
 -25   2   2        0.02        0.55      3.81 o
 -24   2   2        5.06        4.24      3.78 o
 -23   2   2       39.33       44.26      3.94 o
 -22   2   2       13.71       14.68      3.56 o
 -21   2   2       99.12       84.50      4.11 o
 -20   2   2       56.89       61.95      3.86 o
 -19   2   2       64.83       51.18      3.66 o
 -18   2   2      567.49      578.69      8.58 o
 -17   2   2        5.31        8.99      3.04 o
 -16   2   2      282.78      298.96     12.07 o
 -15   2   2      102.90      102.80      3.62 o
 -14   2   2       29.17       31.62      2.52 o
 -13   2   2     2132.61     2330.24     21.64 o
 -12   2   2      169.38      150.04      4.78 o
 -11   2   2     2230.02     2411.82     20.21 o
 -10   2   2     3783.12     4018.84     32.68 o
  -9   2   2     1641.09     1735.47     14.74 o
  -8   2   2     4417.43     5003.91     34.81 o
  -7   2   2      282.61      250.29      2.71 o
  -6   2   2      295.59      348.85      2.89 o
  -5   2   2      824.99      937.01      6.41 o
  -4   2   2     2355.65     2377.46     15.85 o
  -3   2   2        0.01        1.79      0.95 o
  -2   2   2        0.02        0.13      1.03 o
  -1   2   2        0.31        0.63      0.94 o
   0   2   2     1533.33     1521.58     10.23 o
   1   2   2      522.28      586.36      5.77 o
   2   2   2       44.77       32.22      1.15 o
   3   2   2      810.09      863.04      7.05 o
   4   2   2        0.77        0.58      1.10 o
   5   2   2     1666.85     1666.42     10.80 o
   6   2   2       19.48       13.50      1.16 o
   7   2   2       11.37       11.63      1.19 o
   8   2   2      497.40      509.93      4.94 o
   9   2   2     5058.65     5312.59     37.00 o
  10   2   2     2886.49     2894.19     20.66 o
  11   2   2     1622.07     1609.76     12.11 o
  12   2   2      494.65      503.78      4.92 o
  13   2   2      425.98      427.31      5.85 o
  14   2   2        0.90        2.08      2.24 o
  15   2   2      362.27      365.81      5.53 o
  16   2   2       53.33       58.00      3.35 o
  17   2   2      391.84      410.22      9.46 o
  18   2   2      166.89      183.05      5.07 o
  19   2   2      108.30      112.37      4.44 o
  20   2   2       80.80       94.49      4.21 o
  21   2   2        2.75       -2.83      3.21 o
  22   2   2      140.08      140.10      5.35 o
  23   2   2      126.24      126.19      6.96 o
  24   2   2      110.89      115.92      4.97 o
  25   2   2        6.59        6.01      3.83 o
 -24   3   2      704.74      650.52     12.12 o
 -23   3   2      338.12      378.58      8.71 o
 -22   3   2      426.74      405.45      7.87 o
 -21   3   2       44.07       41.19      3.95 o
 -20   3   2       34.60       27.46      3.58 o
 -19   3   2      287.01      297.93      6.41 o
 -18   3   2      174.26      157.38      5.07 o
 -17   3   2      138.99      147.78      4.78 o
 -16   3   2     1076.11     1029.22     12.60 o
 -15   3   2      604.07      625.46      8.72 o
 -14   3   2        5.22        8.77      2.07 o
 -13   3   2       26.89       20.00      2.17 o
 -12   3   2       11.34        4.93      1.81 o
 -11   3   2      161.53      163.52      3.50 o
 -10   3   2       96.93       90.01      2.69 o
  -9   3   2      730.03      678.98      6.36 o
  -8   3   2      767.34      722.49      6.58 o
  -7   3   2      181.62      195.31      3.02 o
  -6   3   2      428.64      488.85      4.87 o
  -5   3   2     5324.46     5373.11     54.09 o
  -4   3   2      352.55      360.58      3.60 o
  -3   3   2      883.41      776.69     12.10 o
  -2   3   2      132.13      171.47      2.59 o
  -1   3   2      957.35      948.22      6.92 o
   0   3   2      183.12      161.62      2.71 o
   1   3   2       29.70       24.61      2.89 o
   2   3   2    15629.25    16458.17    120.21 o
   3   3   2      139.28      155.84      5.87 o
   4   3   2      142.73      150.76      2.84 o
   5   3   2      830.09      935.65      7.41 o
   6   3   2      962.39      985.35      7.81 o
   7   3   2      644.06      612.70      5.78 o
   8   3   2       15.56       20.56      1.76 o
   9   3   2     2102.80     2113.99     16.58 o
  10   3   2      544.73      498.82      5.35 o
  11   3   2      995.32      999.22      8.81 o
  12   3   2      100.87       98.22      3.70 o
  13   3   2       23.97       20.34      2.08 o
  14   3   2      194.88      183.54      4.01 o
  15   3   2        0.22        0.50      2.61 o
  16   3   2       37.52       32.82      3.16 o
  17   3   2      102.23      102.51      4.87 o
  18   3   2       47.94       48.49      3.51 o
  19   3   2       82.74       64.30      3.86 o
  20   3   2      228.91      238.42      6.10 o
  21   3   2       18.18       23.51      3.76 o
  22   3   2      262.45      274.60      6.68 o
  23   3   2      212.56      195.43      7.11 o
 -22   4   2       96.98       98.15      6.75 o
 -21   4   2       22.33       28.80      4.60 o
 -20   4   2      337.18      370.46      8.73 o
 -19   4   2      119.81      116.50      8.13 o
 -18   4   2       73.89       57.65      4.43 o
 -17   4   2      515.46      494.41      9.32 o
 -16   4   2      154.08      126.72      4.66 o
 -15   4   2      204.30      208.58      5.40 o
 -14   4   2       57.76       70.26      3.50 o
 -13   4   2       78.93       83.99      3.63 o
 -12   4   2      162.34      154.69      5.23 o
 -11   4   2        0.04        0.23      2.24 o
 -10   4   2      341.89      358.21      4.66 o
  -9   4   2       13.04       11.05      1.97 o
  -8   4   2     3347.91     3261.28     25.02 o
  -7   4   2       32.70       40.55      2.10 o
  -6   4   2     1184.52     1184.19     10.84 o
  -5   4   2        8.21        3.72      2.00 o
  -4   4   2      129.26      130.02      2.63 o
  -3   4   2     1400.62     1462.78     11.81 o
  -2   4   2      109.87       90.27      2.51 o
  -1   4   2     1234.95     1328.74     10.79 o
   0   4   2      613.08      591.68      5.64 o
   1   4   2        8.64        2.89      1.64 o
   2   4   2       14.13        7.22      1.73 o
   3   4   2        2.22        0.73      1.80 o
   4   4   2       36.51       46.59      1.88 o
   5   4   2      438.73      446.06      5.39 o
   6   4   2     1432.43     1465.00     11.22 o
   7   4   2     2693.14     2779.33     21.48 o
   8   4   2      544.73      549.99      5.84 o
   9   4   2      845.70      833.11      7.76 o
  10   4   2        0.16       -0.92      1.96 o
  11   4   2      301.65      322.18      4.81 o
  12   4   2     1178.09     1155.05     12.08 o
  13   4   2      119.36      123.42      4.42 o
  14   4   2        8.86       12.07      3.46 o
  15   4   2       18.72       17.07      2.75 o
  16   4   2       36.91       35.94      2.98 o
  17   4   2      569.64      549.35      9.67 o
  18   4   2      305.66      297.13      9.88 o
  19   4   2       35.76       35.35      4.10 o
  20   4   2       28.96       31.57      4.33 o
  21   4   2       48.31       60.07      6.11 o
  22   4   2       32.71       37.97      5.82 o
 -19   5   2       41.57       56.98      7.44 o
 -18   5   2      118.80      103.30      6.28 o
 -17   5   2        9.35        1.41      4.52 o
 -16   5   2       17.22       32.52      4.73 o
 -15   5   2      108.98       88.97      5.60 o
 -14   5   2      317.14      279.73      8.58 o
 -13   5   2      273.09      258.33      5.95 o
 -12   5   2      127.17      133.08      4.78 o
 -11   5   2       38.56       40.86      3.22 o
 -10   5   2      375.47      344.08      6.34 o
  -9   5   2       17.79       10.01      2.98 o
  -8   5   2      196.65      203.83      4.94 o
  -7   5   2       74.26       77.41      3.15 o
  -6   5   2      307.32      302.79      4.89 o
  -5   5   2      606.58      636.45      6.78 o
  -4   5   2      193.90      189.74      3.37 o
  -3   5   2       10.60       12.48      2.52 o
  -2   5   2       12.87       11.01      1.91 o
  -1   5   2      135.25      142.73      3.15 o
   0   5   2        0.32        1.04      1.77 o
   1   5   2       25.95       30.65      1.97 o
   2   5   2       57.64       54.91      2.19 o
   3   5   2       10.32        3.31      2.11 o
   4   5   2       56.15       48.67      2.37 o
   5   5   2       28.13       29.22      2.64 o
   6   5   2      564.76      545.45      6.32 o
   7   5   2       11.82        8.18      2.30 o
   8   5   2      512.36      440.29      6.96 o
   9   5   2       46.82       44.48      3.24 o
  10   5   2        0.92        1.34      2.90 o
  11   5   2      316.70      314.48      6.29 o
  12   5   2       25.72       34.87      4.00 o
  13   5   2      149.47      154.59      5.08 o
  14   5   2        4.10        3.79      3.86 o
  15   5   2      178.39      151.47      6.81 o
  16   5   2       19.62       19.27      6.15 o
  17   5   2      168.54      187.63      6.60 o
  18   5   2        1.37       -1.81      4.83 o
  19   5   2       14.59       21.30      5.40 o
 -15   6   2        0.76       -0.73      4.61 o
 -14   6   2      182.47      225.61      9.16 o
 -13   6   2      110.30      114.51      5.43 o
 -12   6   2        0.02        4.58      3.66 o
 -11   6   2      237.44      254.22      6.84 o
 -10   6   2      147.80      147.46      5.55 o
  -9   6   2        4.55       10.60      3.55 o
  -8   6   2        0.58        1.99      3.38 o
  -7   6   2      190.67      181.74      5.66 o
  -6   6   2       22.70       15.90      3.37 o
  -5   6   2       13.62       11.06      3.55 o
  -4   6   2       71.12       61.34      3.65 o
  -3   6   2      841.65      867.31     12.33 o
  -2   6   2      588.53      611.06     15.09 o
  -1   6   2        2.24       -0.30      3.08 o
   0   6   2      525.95      527.67      8.74 o
   1   6   2        0.62       -0.93      4.18 o
   2   6   2      338.09      323.52      6.04 o
   3   6   2      143.81      151.85      6.30 o
   4   6   2      112.58       95.53      4.29 o
   5   6   2       51.73       47.47      6.79 o
   6   6   2        0.78        2.28      3.66 o
   7   6   2      194.51      195.39      6.05 o
   8   6   2        5.22        2.09      3.75 o
   9   6   2      211.52      204.96      6.40 o
  10   6   2       36.10       43.08      4.24 o
  11   6   2       26.41       24.34      3.99 o
  12   6   2      205.49      204.60      6.58 o
  13   6   2      262.45      248.39      8.72 o
  14   6   2      301.96      311.53      8.06 o
  15   6   2        8.47       10.83      4.13 o
  -9   7   2       26.38       26.74      3.96 o
  -8   7   2        0.94        2.67      3.42 o
  -7   7   2      264.22      283.61      6.66 o
  -6   7   2       12.31       19.84      5.66 o
  -5   7   2       48.93       48.96      5.60 o
  -4   7   2      327.05      353.98     12.86 o
  -3   7   2      381.88      380.88     10.30 o
  -2   7   2      882.54      896.79     14.07 o
  -1   7   2      288.38      281.57      7.75 o
   0   7   2      111.02      107.43      5.62 o
   1   7   2      108.06       93.37      5.30 o
   2   7   2      692.75      709.58     12.03 o
   3   7   2      200.15      211.42     10.04 o
   4   7   2      103.98      103.92      5.32 o
   5   7   2        1.65        1.65      3.28 o
   6   7   2       26.21       30.86      3.57 o
   7   7   2      701.33      723.51     10.13 o
   8   7   2      365.37      389.70      7.48 o
   9   7   2       94.43      107.56      4.63 o
 -26   1   3      216.33      225.91      7.19 o
 -25   1   3      149.42      139.38      6.18 o
 -24   1   3      232.97      239.80      6.59 o
 -23   1   3        0.39       -0.45      3.40 o
 -22   1   3      444.64      437.25      8.12 o
 -21   1   3      596.92      597.27      9.18 o
 -20   1   3        0.25        6.48      3.09 o
 -19   1   3      653.96      680.16      9.64 o
 -18   1   3        9.98       18.20      3.13 o
 -17   1   3      157.21      157.85      9.22 o
 -16   1   3        1.66        7.56      2.81 o
 -15   1   3       30.06       25.38      2.96 o
 -14   1   3       60.43       39.45      2.37 o
 -13   1   3      300.14      251.39      4.27 o
 -12   1   3       15.24        7.52      1.92 o
 -11   1   3      949.07     1001.28      9.21 o
 -10   1   3       34.09       45.90      2.22 o
  -9   1   3       67.97       79.41      1.95 o
  -8   1   3      178.68      197.20      4.03 o
  -7   1   3      185.77      260.41      2.86 o
  -6   1   3     1604.39     1443.93     10.48 o
  -5   1   3       38.09       36.58      1.10 o
  -4   1   3     6204.48     6250.01     44.37 o
  -3   1   3     1140.38      972.57      7.22 o
  -2   1   3       22.53       16.50      0.84 o
  -1   1   3      930.23      835.82      7.28 o
   0   1   3     1408.98     1308.13     10.88 o
   1   1   3     9853.51    10046.51     68.81 o
   2   1   3     5064.93     4635.69     50.17 o
   3   1   3     9269.44     9243.50     63.43 o
   4   1   3    14117.52    13914.71     90.03 o
   5   1   3      895.10      871.69      6.28 o
   6   1   3       52.35       52.63      1.23 o
   7   1   3     1079.27     1049.14      7.09 o
   8   1   3      245.30      195.82      2.46 o
   9   1   3     1556.62     1643.69     10.79 o
  10   1   3     3280.63     3263.87     21.75 o
  11   1   3        0.13        2.29      1.51 o
  12   1   3     3739.21     3917.12     32.00 o
  13   1   3      697.87      700.10      7.24 o
  14   1   3      157.21      163.91      4.05 o
  15   1   3     1013.51      979.98     11.70 o
  16   1   3       28.29       32.92      2.49 o
  17   1   3     1150.73     1060.71     12.76 o
  18   1   3      140.77      154.76      7.43 o
  19   1   3     1349.08     1364.90     15.88 o
  20   1   3       22.12       35.11      3.35 o
  21   1   3      253.29      271.15      6.31 o
  22   1   3     1373.28     1333.62     16.17 o
  23   1   3      242.69      241.02      6.90 o
  24   1   3      788.62      760.10     11.25 o
  25   1   3       37.20       41.06      4.48 o
 -25   2   3      100.79       88.26      5.52 o
 -24   2   3      102.41      110.79      5.11 o
 -23   2   3      191.06      189.00      6.16 o
 -22   2   3      243.75      267.08      6.61 o
 -21   2   3        2.00        0.83      3.49 o
 -20   2   3      380.16      373.40      7.08 o
 -19   2   3        0.02        4.67      3.00 o
 -18   2   3      918.64      867.68     11.14 o
 -17   2   3       19.67       12.72      3.05 o
 -16   2   3     4108.10     3972.10     36.06 o
 -15   2   3      249.26      235.18      4.62 o
 -14   2   3       96.35       99.20      3.18 o
 -13   2   3     1801.25     1845.51     17.54 o
 -12   2   3       12.09       10.16      2.05 o
 -11   2   3     7259.10     7382.01     59.04 o
 -10   2   3        3.52        6.37      1.70 o
  -9   2   3     4581.63     4732.67     38.12 o
  -8   2   3     1143.47     1161.63      9.45 o
  -7   2   3      482.65      433.55      3.83 o
  -6   2   3     1130.88     1177.25      7.88 o
  -5   2   3      579.15      621.83      4.85 o
  -4   2   3     5433.34     5324.70     34.70 o
  -3   2   3      280.26      287.13      2.79 o
  -2   2   3      197.98      189.80      2.01 o
  -1   2   3       97.70      100.60      2.00 o
   0   2   3     1460.58     1416.67     10.99 o
   1   2   3     5675.74     5782.29     42.60 o
   2   2   3      511.77      514.53      3.98 o
   3   2   3       30.03       15.03      1.02 o
   4   2   3      377.97      400.99      3.96 o
   5   2   3      104.22       84.05      1.79 o
   6   2   3      298.44      316.94      3.09 o
   7   2   3     2509.96     2524.13     16.97 o
   8   2   3      306.80      358.13      3.94 o
   9   2   3      942.57      882.36      7.61 o
  10   2   3      324.43      321.94      3.64 o
  11   2   3      277.34      268.22      3.41 o
  12   2   3     1007.61      966.36      9.10 o
  13   2   3       84.24       82.12      2.59 o
  14   2   3     2749.08     2778.86     25.67 o
  15   2   3      341.99      352.11      5.67 o
  16   2   3        0.16       -0.44      3.30 o
  17   2   3      200.04      199.40      5.27 o
  18   2   3       31.07       31.49      3.60 o
  19   2   3        9.84        2.82      3.02 o
  20   2   3      222.10      202.55      5.62 o
  21   2   3        0.99        6.87      3.34 o
  22   2   3       25.51       28.57      3.61 o
  23   2   3      213.71      191.27      6.27 o
  24   2   3      498.79      505.38      8.99 o
  25   2   3      419.20      437.92      8.58 o
 -24   3   3       47.02       46.90      5.14 o
 -23   3   3       62.41       80.32      6.90 o
 -22   3   3      310.49      288.92     11.92 o
 -21   3   3      285.77      277.18      6.61 o
 -20   3   3        0.91        8.31      3.29 o
 -19   3   3      361.69      384.28      7.27 o
 -18   3   3       43.31       52.85      3.83 o
 -17   3   3      394.88      371.70      6.76 o
 -16   3   3      361.52      385.73      6.75 o
 -15   3   3      149.57      136.06      5.92 o
 -14   3   3        2.01       -0.16      1.98 o
 -13   3   3        1.71       -1.56      1.86 o
 -12   3   3      337.97      339.79      4.62 o
 -11   3   3      230.88      258.20      3.77 o
 -10   3   3      460.76      485.41      5.56 o
  -9   3   3      570.14      583.41      5.76 o
  -8   3   3      704.22      726.60      6.63 o
  -7   3   3      369.95      356.90      4.03 o
  -6   3   3     1940.67     2073.66     17.41 o
  -5   3   3      564.53      551.68      5.26 o
  -4   3   3      183.78      214.68      2.70 o
  -3   3   3       77.27       70.87      1.63 o
  -2   3   3      297.81      331.54      3.21 o
  -1   3   3        0.49        1.30      1.04 o
   0   3   3       48.24       48.12      1.39 o
   1   3   3        8.73        7.60      1.12 o
   2   3   3      966.92     1043.29      7.91 o
   3   3   3      282.75      317.39      3.43 o
   4   3   3        0.08        0.95      1.28 o
   5   3   3      266.69      290.35      4.09 o
   6   3   3        2.36        2.86      1.34 o
   7   3   3        0.64        1.35      1.54 o
   8   3   3      182.75      147.57      3.07 o
   9   3   3      655.90      653.23      6.35 o
  10   3   3      779.80      814.69      7.45 o
  11   3   3       20.70       25.87      2.24 o
  12   3   3      488.68      506.22      5.57 o
  13   3   3      140.94      127.99      3.62 o
  14   3   3      109.42      107.18      3.47 o
  15   3   3       31.40       28.14      2.72 o
  16   3   3       10.71        8.29      2.80 o
  17   3   3     1155.93     1142.95     16.59 o
  18   3   3      155.67      145.45      6.05 o
  19   3   3       12.53        6.52      3.25 o
  20   3   3       77.88       71.53      4.07 o
  21   3   3       67.90       63.09      4.06 o
  22   3   3      316.02      320.96      8.19 o
  23   3   3       14.94       13.39      4.63 o
 -22   4   3      301.34      284.00      8.68 o
 -21   4   3        1.88        0.75      4.20 o
 -20   4   3      141.89      137.41      6.19 o
 -19   4   3       13.71        9.68      4.02 o
 -18   4   3      378.40      360.81      9.07 o
 -17   4   3      284.42      269.92      6.90 o
 -16   4   3        1.38        3.06      3.47 o
 -15   4   3       31.33       38.32      3.35 o
 -14   4   3      208.54      212.61      5.28 o
 -13   4   3      383.44      378.46      6.45 o
 -12   4   3      340.03      357.75      8.36 o
 -11   4   3      673.27      648.38      7.12 o
 -10   4   3     1018.70     1010.64      9.00 o
  -9   4   3      560.83      534.38      6.20 o
  -8   4   3       72.37       67.48      2.90 o
  -7   4   3       20.87       23.89      2.16 o
  -6   4   3     2189.42     2221.25     17.43 o
  -5   4   3      189.64      190.85      3.15 o
  -4   4   3      990.95     1052.71      8.90 o
  -3   4   3       97.56       95.28      2.20 o
  -2   4   3      597.44      633.99      5.94 o
  -1   4   3      304.33      327.19      3.75 o
   0   4   3       11.19       15.76      1.54 o
   1   4   3       68.67       68.84      2.17 o
   2   4   3      544.77      559.94      5.89 o
   3   4   3      120.71      127.14      2.82 o
   4   4   3       15.09       24.01      1.84 o
   5   4   3       50.57       57.59      2.19 o
   6   4   3       12.66        8.27      1.71 o
   7   4   3      844.52      806.66      7.58 o
   8   4   3      297.72      308.47      4.23 o
   9   4   3     1331.13     1289.08     10.97 o
  10   4   3      314.76      309.92      4.35 o
  11   4   3       20.28       15.24      2.35 o
  12   4   3      296.10      298.31      6.66 o
  13   4   3      101.63       91.97      3.85 o
  14   4   3       69.07       67.11      3.22 o
  15   4   3       11.47        9.95      2.71 o
  16   4   3      106.69      108.06      4.37 o
  17   4   3        2.45       11.91      4.32 o
  18   4   3      193.78      167.80      6.33 o
  19   4   3       71.92       58.83      4.55 o
  20   4   3      123.17      131.23      5.94 o
  21   4   3        0.05        3.57      4.16 o
 -19   5   3        1.62        1.11      4.92 o
 -18   5   3      137.02      134.98      6.92 o
 -17   5   3        7.14        7.93      4.73 o
 -16   5   3      291.10      294.38      8.87 o
 -15   5   3        1.22       -3.03      4.15 o
 -14   5   3      452.09      485.26      9.04 o
 -13   5   3      101.21       93.42      4.79 o
 -12   5   3       43.34       46.24      3.46 o
 -11   5   3      122.44      119.17      4.53 o
 -10   5   3       36.17       30.18      3.12 o
  -9   5   3      234.49      253.37      5.54 o
  -8   5   3      208.10      210.08      4.93 o
  -7   5   3        4.66        1.02      2.84 o
  -6   5   3     1096.91     1070.61     12.60 o
  -5   5   3     1218.42     1177.54     10.75 o
  -4   5   3        4.05        3.09      1.64 o
  -3   5   3      231.88      224.89      3.62 o
  -2   5   3       90.05       89.50      2.59 o
  -1   5   3      973.80      998.56     14.69 o
   0   5   3      213.44      215.23      3.53 o
   1   5   3       50.14       47.76      1.98 o
   2   5   3       69.48       61.12      2.42 o
   3   5   3       68.63       76.78      2.64 o
   4   5   3       28.00       29.74      1.98 o
   5   5   3       21.93       23.98      1.97 o
   6   5   3       35.53       33.03      2.80 o
   7   5   3      447.86      446.56      6.34 o
   8   5   3      232.95      245.84      7.31 o
   9   5   3       20.32       16.64      3.00 o
  10   5   3        0.23       -0.07      2.86 o
  11   5   3       18.44       17.81      3.21 o
  12   5   3      219.88      215.33      5.59 o
  13   5   3       11.11       12.14      3.30 o
  14   5   3      111.26      118.45      4.65 o
  15   5   3      185.12      187.71      6.44 o
  16   5   3       10.65        3.16      3.77 o
  17   5   3      120.04      140.79      6.39 o
  18   5   3      133.74      124.35      7.53 o
  19   5   3      241.80      272.24      9.65 o
 -15   6   3       64.03       79.99      5.49 o
 -14   6   3        1.24        4.08      6.23 o
 -13   6   3        0.04        1.96      4.08 o
 -12   6   3        1.52        0.20      3.59 o
 -11   6   3      818.38      791.31     14.71 o
 -10   6   3       91.59       93.06      4.72 o
  -9   6   3      129.86      133.83      5.16 o
  -8   6   3       34.73       33.39      5.77 o
  -7   6   3      366.04      373.12      7.22 o
  -6   6   3      134.18      134.94      5.85 o
  -5   6   3       46.61       46.55      4.24 o
  -4   6   3        0.20       -3.04      2.65 o
  -3   6   3      285.52      279.86      6.89 o
  -2   6   3       75.05       79.40      3.55 o
  -1   6   3      170.00      151.28      4.51 o
   0   6   3       88.43       93.20      4.84 o
   1   6   3        5.76       -3.36      3.09 o
   2   6   3      288.75      278.39      6.38 o
   3   6   3        1.33       -0.39      2.73 o
   4   6   3      968.02      975.95     12.00 o
   5   6   3       26.81       19.39      3.14 o
   6   6   3        0.62       -0.83      3.10 o
   7   6   3      348.20      357.56      6.65 o
   8   6   3        3.62        2.23      3.26 o
   9   6   3      395.77      382.00      8.02 o
  10   6   3       13.53       19.45      4.11 o
  11   6   3      337.04      357.59      8.40 o
  12   6   3      492.94      501.30      9.53 o
  13   6   3      120.31      138.93      6.60 o
  14   6   3      131.51      124.03      5.69 o
  15   6   3       23.93       20.81      4.36 o
  -9   7   3       24.46       35.87      6.18 o
  -8   7   3       80.39       84.82      7.03 o
  -7   7   3        4.81        2.26      5.78 o
  -6   7   3       11.14       19.11      5.60 o
  -5   7   3        9.47       19.01      8.04 o
  -4   7   3      179.24      184.98      8.69 o
  -3   7   3      216.83      214.21     14.47 o
  -2   7   3        9.22       10.05      5.40 o
  -1   7   3      182.67      190.15     13.06 o
   0   7   3        2.24       -4.97      4.43 o
   1   7   3       14.39       11.83      4.59 o
   2   7   3      197.80      183.85      6.92 o
   3   7   3      174.55      170.44      9.48 o
   4   7   3      202.07      195.87      7.14 o
   5   7   3       49.78       59.61      4.91 o
   6   7   3       11.26        8.14      4.59 o
   7   7   3      142.26      165.19      6.80 o
   8   7   3      149.42      147.53      6.61 o
   9   7   3        5.45        3.49      5.31 o
 -26   0   4        1.77       -3.04      5.70 o
 -25   0   4       93.29      102.28      7.32 o
 -24   0   4      570.80      602.69     17.28 o
 -23   0   4       76.87       76.37      5.95 o
 -22   0   4       21.20       19.88      5.12 o
 -21   0   4      188.79      169.56      7.50 o
 -20   0   4       72.55       72.37      5.54 o
 -19   0   4      820.57      775.21     18.69 o
 -18   0   4     3457.59     3352.82     49.03 o
 -17   0   4       78.05       83.63      5.40 o
 -16   0   4      601.58      615.02     16.48 o
 -15   0   4      591.28      624.28     17.28 o
 -14   0   4     3068.85     2874.94     51.65 o
 -13   0   4      375.99      397.72      6.88 o
 -12   0   4      111.90      122.55      5.25 o
 -11   0   4       55.09       38.68      2.77 o
 -10   0   4     1454.05     1451.87     15.37 o
  -9   0   4      571.36      505.03      6.53 o
  -8   0   4     1254.88     1308.14     13.82 o
  -7   0   4       22.57       32.93      1.84 o
  -6   0   4     1464.69     1566.39     16.03 o
  -5   0   4        4.71        5.88      1.63 o
  -4   0   4      171.70      182.08      3.41 o
  -3   0   4     7637.68     7663.65     74.11 o
  -2   0   4     8268.06     7496.87     81.22 o
  -1   0   4      456.60      360.41      4.42 o
   0   0   4     6452.22     6207.71     78.43 o
   1   0   4    42154.04    39769.01    384.80 o
   2   0   4    12244.64    11315.97    161.13 o
   3   0   4      259.09      334.17      3.87 o
   4   0   4    24089.12    22859.09    308.23 o
   5   0   4     5580.26     5518.65     48.03 o
   6   0   4     8539.55     8407.08     72.91 o
   7   0   4     3548.28     3766.15     37.13 o
   8   0   4      844.97      796.35      8.99 o
   9   0   4     9236.59     9398.27     81.64 o
  10   0   4       39.43       43.90      2.20 o
  11   0   4     1641.43     1510.41     18.04 o
  12   0   4        0.93        1.77      2.07 o
  13   0   4      838.04      796.13     10.89 o
  14   0   4       62.24       61.85      3.36 o
  15   0   4      135.08      141.30      6.20 o
  16   0   4       29.16       29.03      3.19 o
  17   0   4       82.96       80.89      5.40 o
  18   0   4      219.61      180.81      7.09 o
  19   0   4      354.03      334.70      9.08 o
  20   0   4     1130.19     1170.57     20.04 o
  21   0   4      270.20      264.92     21.70 o
  22   0   4       85.15       84.62     10.85 o
  23   0   4      224.30      219.61      8.38 o
  24   0   4        5.71       -1.34      5.02 o
  25   0   4       72.45       72.84      6.52 o
 -25   1   4       43.33       59.95      5.11 o
 -24   1   4      301.10      311.49      8.59 o
 -23   1   4        6.22        4.76      3.58 o
 -22   1   4       37.85       29.87      3.78 o
 -21   1   4        3.00        1.55      3.22 o
 -20   1   4      912.72      914.24     11.95 o
 -19   1   4       18.71       19.20      3.74 o
 -18   1   4      426.15      427.96      8.18 o
 -17   1   4     1022.24     1008.26     15.37 o
 -16   1   4      394.06      380.92      6.61 o
 -15   1   4      564.23      523.78      6.97 o
 -14   1   4        3.34        5.98      2.16 o
 -13   1   4      144.54      147.37      3.57 o
 -12   1   4       27.90       24.86      2.01 o
 -11   1   4      636.83      566.74      5.94 o
 -10   1   4      639.90      807.81      7.78 o
  -9   1   4       31.23       35.27      1.50 o
  -8   1   4     1615.45     1978.16     14.30 o
  -7   1   4      123.71      136.73      2.34 o
  -6   1   4     3266.04     3269.99     22.84 o
  -5   1   4      532.61      561.32      4.62 o
  -4   1   4     9600.52     9274.66     86.44 o
  -3   1   4       22.06       17.29      1.13 o
  -2   1   4      433.05      344.95      3.01 o
  -1   1   4      743.53      726.30      5.93 o
   0   1   4     4077.88     3943.11     29.10 o
   1   1   4     8018.46     7882.83     50.94 o
   2   1   4       27.44       16.58      1.01 o
   3   1   4     9288.63     9673.66     70.92 o
   4   1   4     1073.50     1115.39      7.79 o
   5   1   4      144.17      161.88      2.23 o
   6   1   4      173.78      188.22      2.31 o
   7   1   4       61.46       61.80      1.86 o
   8   1   4     1280.05     1182.10      7.99 o
   9   1   4     1567.90     1467.50     10.92 o
  10   1   4      553.09      570.74      4.71 o
  11   1   4      785.85      782.09      6.84 o
  12   1   4       33.06       28.42      2.00 o
  13   1   4      415.73      428.36      5.08 o
  14   1   4      441.01      437.06      5.39 o
  15   1   4       59.18       63.34      2.57 o
  16   1   4      191.56      183.57      4.19 o
  17   1   4       13.91       16.54      2.43 o
  18   1   4      271.64      275.32      6.15 o
  19   1   4       49.52       59.80      3.94 o
  20   1   4      107.59      109.33      5.11 o
  21   1   4      525.92      543.07      8.54 o
  22   1   4       40.11       45.32      3.79 o
  23   1   4      107.25       99.46      4.77 o
  24   1   4       37.35       42.45      4.04 o
  25   1   4      470.42      493.45      8.99 o
 -25   2   4      325.33      319.49      7.85 o
 -24   2   4      248.68      235.85      6.61 o
 -23   2   4        0.55       -2.35      3.58 o
 -22   2   4       34.51       32.97      3.90 o
 -21   2   4      236.09      228.27      6.02 o
 -20   2   4       50.77       45.43      3.63 o
 -19   2   4        6.57        8.39      3.23 o
 -18   2   4      534.82      480.39      7.76 o
 -17   2   4        0.01        1.57      2.85 o
 -16   2   4     1355.93     1381.27     14.04 o
 -15   2   4       31.67       21.03      2.54 o
 -14   2   4       11.17       14.14      2.21 o
 -13   2   4      153.47      172.42      6.67 o
 -12   2   4      696.56      770.19      9.88 o
 -11   2   4      560.08      532.80      6.33 o
 -10   2   4     1398.21     1498.58     13.03 o
  -9   2   4       28.95       47.10      1.89 o
  -8   2   4     2456.44     2602.09     21.46 o
  -7   2   4       14.89       22.72      1.33 o
  -6   2   4     2839.38     3019.14     21.29 o
  -5   2   4      348.76      380.15      3.64 o
  -4   2   4      319.37      293.28      2.66 o
  -3   2   4       54.55       45.03      1.15 o
  -2   2   4      407.48      395.97      3.61 o
  -1   2   4       18.64       26.33      1.16 o
   0   2   4      130.62      152.45      3.03 o
   1   2   4      356.08      328.02      3.35 o
   2   2   4      521.84      554.52      5.89 o
   3   2   4      695.94      706.16      5.19 o
   4   2   4       42.25       37.88      1.69 o
   5   2   4      585.26      560.43      4.79 o
   6   2   4      206.18      211.68      2.42 o
   7   2   4      866.19      915.94      6.83 o
   8   2   4       15.50       15.78      1.53 o
   9   2   4      517.64      554.81      5.37 o
  10   2   4        7.02        7.67      1.65 o
  11   2   4      109.59       87.99      2.81 o
  12   2   4       70.64       70.73      2.46 o
  13   2   4       73.24       61.41      2.48 o
  14   2   4        8.87       13.37      3.77 o
  15   2   4      842.39      853.40      9.56 o
  16   2   4      300.48      285.98      5.57 o
  17   2   4      160.69      142.48      7.19 o
  18   2   4       91.12       78.10      4.12 o
  19   2   4       80.66       76.86      3.85 o
  20   2   4      149.45      171.19      5.52 o
  21   2   4      157.66      148.20      5.16 o
  22   2   4       37.83       31.45      3.59 o
  23   2   4        0.89        5.78      3.66 o
  24   2   4      298.35      283.07      9.98 o
 -23   3   4      135.44      123.08      6.17 o
 -22   3   4      748.44      714.29     12.57 o
 -21   3   4       89.12       61.02      4.90 o
 -20   3   4      942.25      908.38     15.72 o
 -19   3   4     1026.43     1012.21     12.89 o
 -18   3   4      501.18      530.28      8.32 o
 -17   3   4      809.30      762.67     10.32 o
 -16   3   4       28.85       47.29      3.34 o
 -15   3   4      706.14      682.80      9.17 o
 -14   3   4       39.50       41.98      2.59 o
 -13   3   4      152.56      130.03      3.51 o
 -12   3   4      374.96      370.35      4.90 o
 -11   3   4      577.00      558.50      5.98 o
 -10   3   4      529.80      540.26      5.47 o
  -9   3   4      186.15      196.64      3.57 o
  -8   3   4     1073.05     1137.59     10.28 o
  -7   3   4       15.95       29.91      1.89 o
  -6   3   4      114.75      105.89      2.36 o
  -5   3   4      296.67      332.80      3.38 o
  -4   3   4       68.19       61.03      1.69 o
  -3   3   4        0.64        0.73      1.10 o
  -2   3   4       31.55       26.71      1.34 o
  -1   3   4     2320.23     2390.32     19.76 o
   0   3   4     1737.49     1862.42     15.57 o
   1   3   4      461.71      439.56      4.74 o
   2   3   4       24.39       12.04      1.53 o
   3   3   4       19.49        8.86      1.09 o
   4   3   4       37.45       29.15      1.33 o
   5   3   4      281.41      326.18      5.40 o
   6   3   4      469.34      463.15      4.92 o
   7   3   4      497.22      500.57      5.26 o
   8   3   4      106.88      100.09      2.57 o
   9   3   4       39.69       46.69      2.05 o
  10   3   4       12.43       14.01      1.93 o
  11   3   4        0.34        2.07      2.04 o
  12   3   4       55.05       52.58      2.44 o
  13   3   4      118.72      108.07      3.24 o
  14   3   4     1708.77     1700.38     16.64 o
  15   3   4      130.03      117.97      3.95 o
  16   3   4        9.34        4.78      2.55 o
  17   3   4        3.81       10.13      4.04 o
  18   3   4      292.20      267.54      6.07 o
  19   3   4      547.24      554.59      8.74 o
  20   3   4      142.17      153.93      5.56 o
  21   3   4      140.28      133.00      5.94 o
  22   3   4       10.23        6.22      4.40 o
  23   3   4        3.73        9.32      4.55 o
 -22   4   4      211.45      187.11      7.13 o
 -21   4   4       49.44       54.87      5.03 o
 -20   4   4      247.32      264.55      7.61 o
 -19   4   4        9.95        5.47      4.07 o
 -18   4   4      116.49       96.05      4.97 o
 -17   4   4       17.54       22.35      3.78 o
 -16   4   4      380.50      362.60      7.61 o
 -15   4   4        3.23        1.29      4.47 o
 -14   4   4      270.04      251.69      5.61 o
 -13   4   4       27.51       30.33      3.00 o
 -12   4   4     1309.86     1276.00     14.68 o
 -11   4   4       38.63       28.68      2.89 o
 -10   4   4     1111.63     1172.15     10.87 o
  -9   4   4      746.11      737.16      7.67 o
  -8   4   4       90.76       90.24      3.29 o
  -7   4   4     1625.27     1616.55     13.10 o
  -6   4   4       11.49        9.54      1.65 o
  -5   4   4       88.57       88.36      2.32 o
  -4   4   4       67.01       72.41      2.10 o
  -3   4   4      447.35      403.91      4.83 o
  -2   4   4     2183.25     2302.49     21.37 o
  -1   4   4      882.27      910.31      9.64 o
   0   4   4        1.81       -0.03      2.22 o
   1   4   4        1.10       -5.34      3.56 o
   2   4   4     1536.68     1567.84     15.42 o
   3   4   4        4.34       -1.99      1.33 o
   4   4   4     2621.96     2563.24     19.71 o
   5   4   4       59.97       44.84      2.24 o
   6   4   4       92.39       83.13      2.37 o
   7   4   4      836.24      855.35      7.29 o
   8   4   4      847.62      833.25      8.44 o
   9   4   4     2602.72     2549.95     21.73 o
  10   4   4      843.21      861.54      8.05 o
  11   4   4     1063.10     1015.60     10.81 o
  12   4   4       57.56       54.96      2.93 o
  13   4   4      537.05      535.64      7.14 o
  14   4   4       42.23       36.91      2.92 o
  15   4   4      277.47      281.03     10.27 o
  16   4   4        3.73        4.22      3.07 o
  17   4   4      219.10      207.26      5.66 o
  18   4   4      405.10      398.50     10.09 o
  19   4   4      356.74      358.37      8.35 o
  20   4   4        8.12        6.94      4.20 o
  21   4   4        0.61       -6.38      4.25 o
 -19   5   4       33.75       50.30      5.70 o
 -18   5   4       55.77       44.76      5.41 o
 -17   5   4      150.58      154.66      7.34 o
 -16   5   4       41.40       38.62      4.26 o
 -15   5   4        1.89        2.88      3.70 o
 -14   5   4      155.13      146.07      5.73 o
 -13   5   4       54.63       46.18      4.05 o
 -12   5   4      155.10      176.84      7.39 o
 -11   5   4       69.47       73.01      3.84 o
 -10   5   4      328.41      329.49      6.21 o
  -9   5   4      263.11      269.89      7.14 o
  -8   5   4      534.76      543.22      7.80 o
  -7   5   4      234.64      225.34      4.92 o
  -6   5   4       69.89       69.90      2.76 o
  -5   5   4       31.58       26.75      2.11 o
  -4   5   4      414.55      403.37     11.20 o
  -3   5   4      320.70      322.14      7.35 o
  -2   5   4       51.06       37.87      4.00 o
  -1   5   4      377.66      371.43      6.42 o
   0   5   4      660.50      659.30      8.87 o
   1   5   4      132.12      113.64      4.12 o
   2   5   4      253.73      261.18      6.80 o
   3   5   4      341.16      344.98      5.48 o
   4   5   4      413.63      455.55      6.74 o
   5   5   4        4.98        2.64      1.87 o
   6   5   4       32.99       35.63      2.51 o
   7   5   4       66.45       63.80      2.89 o
   8   5   4      721.54      696.88      9.34 o
   9   5   4       48.49       44.93      3.30 o
  10   5   4        0.12       -1.12      2.90 o
  11   5   4      138.49      145.36      4.89 o
  12   5   4      219.88      224.27      5.69 o
  13   5   4        3.92        5.56      3.24 o
  14   5   4       73.91       75.38      3.92 o
  15   5   4       74.43       62.05      3.83 o
  16   5   4      173.79      185.21      7.09 o
  17   5   4        7.82        2.71      4.95 o
  18   5   4      130.45      138.74      6.18 o
  19   5   4        0.03       -0.72      4.92 o
 -15   6   4        0.06       -0.53      4.31 o
 -14   6   4       71.22       68.50      5.11 o
 -13   6   4        8.06        8.11      4.19 o
 -12   6   4        6.68        4.86      3.87 o
 -11   6   4      139.43      125.74      4.83 o
 -10   6   4       11.82       16.15      3.71 o
  -9   6   4       16.25        6.84      2.98 o
  -8   6   4       28.21       32.76      3.05 o
  -7   6   4      514.72      509.13      8.39 o
  -6   6   4       51.88       49.70      3.66 o
  -5   6   4      540.17      536.35     12.22 o
  -4   6   4      106.46      104.61      6.39 o
  -3   6   4       96.68       92.26      6.25 o
  -2   6   4       43.13       49.99      5.66 o
  -1   6   4       19.19       13.51      5.09 o
   0   6   4      344.74      337.21      9.61 o
   1   6   4        1.56       -2.01     10.45 o
   2   6   4      774.39      750.96     14.63 o
   3   6   4       17.14        8.63      4.32 o
   4   6   4      780.93      822.66     13.11 o
   5   6   4       14.82        9.03      4.33 o
   6   6   4      432.61      448.39      7.01 o
   7   6   4       94.82       83.87      3.98 o
   8   6   4      124.40      121.44      4.48 o
   9   6   4      610.47      624.89      9.05 o
  10   6   4      121.47      141.58      5.19 o
  11   6   4      954.56     1003.51     14.53 o
  12   6   4      149.05      158.77      6.01 o
  13   6   4      192.85      185.60      6.50 o
  14   6   4      327.26      327.91      7.99 o
  15   6   4      153.24      165.93      6.67 o
  -8   7   4       12.26       17.99      9.04 o
  -7   7   4        0.12        2.01      5.68 o
  -6   7   4      527.40      547.74     23.51 o
  -5   7   4      204.49      198.91      9.04 o
  -4   7   4       38.15       35.88      8.44 o
  -3   7   4        7.24        2.61      6.23 o
  -2   7   4       29.35       34.86      7.84 o
  -1   7   4      125.11      123.92      9.45 o
   0   7   4       22.52       34.94      5.82 o
   1   7   4       59.62       68.26      5.14 o
   2   7   4        1.87        0.98      4.59 o
   3   7   4      347.17      340.45      8.72 o
   4   7   4        1.36        9.66      4.46 o
   5   7   4      134.80      128.20      9.95 o
   6   7   4        2.12        3.04      4.98 o
   7   7   4        4.34        6.45      4.47 o
   8   7   4        0.98        3.16      5.60 o
 -25   1   5       56.91       57.80      4.77 o
 -24   1   5      134.96      135.68      5.41 o
 -23   1   5        7.46       10.20      4.99 o
 -22   1   5       35.98       28.46      3.90 o
 -21   1   5       17.87       14.71      3.46 o
 -20   1   5      251.52      262.98      6.19 o
 -19   1   5      135.80      116.12      4.50 o
 -18   1   5       28.60       21.43      3.30 o
 -17   1   5      495.92      481.24      7.63 o
 -16   1   5      241.04      232.70      6.85 o
 -15   1   5      927.87      910.71      9.90 o
 -14   1   5     1540.99     1510.47     14.77 o
 -13   1   5      259.89      274.53      4.61 o
 -12   1   5       84.39       92.80      3.05 o
 -11   1   5       28.48       15.21      1.70 o
 -10   1   5     1290.21     1400.19     12.22 o
  -9   1   5     5958.51     6345.26     46.96 o
  -8   1   5      306.10      309.76      3.38 o
  -7   1   5      802.75      798.10      6.36 o
  -6   1   5       53.01       64.63      1.79 o
  -5   1   5     1805.16     1972.19     14.06 o
  -4   1   5     3157.92     3282.55     24.48 o
  -3   1   5     1454.71     1468.33     13.67 o
  -2   1   5     1431.14     1457.72     10.48 o
  -1   1   5      903.19      913.29      7.30 o
   0   1   5     7735.20     7624.71     52.26 o
   1   1   5      483.96      406.91      3.24 o
   2   1   5      953.58      906.76      6.80 o
   3   1   5     6407.51     6360.48     43.73 o
   4   1   5     7136.84     7248.43     52.26 o
   5   1   5     6925.73     6870.08     47.34 o
   6   1   5     1054.27     1024.16      7.79 o
   7   1   5       82.15       77.42      1.79 o
   8   1   5      141.35      157.65      2.25 o
   9   1   5     2348.87     2348.63     15.96 o
  10   1   5      666.16      702.02      5.84 o
  11   1   5      364.92      395.87      4.20 o
  12   1   5       33.97       41.05      1.90 o
  13   1   5      116.66      135.49      3.22 o
  14   1   5      765.32      765.58      7.70 o
  15   1   5       86.07       91.16      4.87 o
  16   1   5      416.46      433.60      6.02 o
  17   1   5      701.17      657.81      9.08 o
  18   1   5       16.17       16.32      2.93 o
  19   1   5        0.13        2.95      3.36 o
  20   1   5      697.66      685.76      9.80 o
  21   1   5       13.88       14.08      3.41 o
  22   1   5      313.19      312.78      6.82 o
  23   1   5      355.10      362.09      7.38 o
  24   1   5      197.31      208.71      6.23 o
  25   1   5       24.27       29.15      4.02 o
 -24   2   5      252.59      266.10      7.19 o
 -23   2   5       12.42       11.50      3.78 o
 -22   2   5       21.99       18.01      3.79 o
 -21   2   5        7.52        1.91      3.50 o
 -20   2   5        0.19       -0.43      3.26 o
 -19   2   5      475.60      502.38      8.27 o
 -18   2   5        0.01       -2.43      3.03 o
 -17   2   5       68.75       53.35      3.47 o
 -16   2   5       53.58       44.46      2.72 o
 -15   2   5      986.08      942.87     10.29 o
 -14   2   5        3.18        2.14      2.19 o
 -13   2   5      121.71      105.28      3.43 o
 -12   2   5      177.65      177.88      3.89 o
 -11   2   5      226.93      212.14      4.03 o
 -10   2   5      107.71      104.69      3.10 o
  -9   2   5       58.52       59.03      2.16 o
  -8   2   5      231.93      213.03      3.28 o
  -7   2   5     2097.31     2185.94     15.73 o
  -6   2   5       52.08      101.86      2.43 o
  -5   2   5      969.30      995.33      7.18 o
  -4   2   5     5165.95     5278.05     34.38 o
  -3   2   5       55.16       51.15      1.76 o
  -2   2   5       43.18       53.05      2.04 o
  -1   2   5       55.19       53.05      1.92 o
   0   2   5      269.66      284.41      3.74 o
   1   2   5     1005.00      943.17      8.57 o
   2   2   5     3566.35     3791.37     28.23 o
   3   2   5      141.08      203.02      2.37 o
   4   2   5     1784.93     1817.46     12.29 o
   5   2   5     2162.63     2093.33     14.16 o
   6   2   5     4308.34     4654.62     30.53 o
   7   2   5       63.90       51.10      2.13 o
   8   2   5      951.61      851.97      7.36 o
   9   2   5        0.61       -1.28      1.51 o
  10   2   5     2328.39     2237.85     18.84 o
  11   2   5      161.48      162.03      3.43 o
  12   2   5     1351.72     1229.59     11.21 o
  13   2   5      174.63      176.43      4.55 o
  14   2   5      151.47      152.47      3.81 o
  15   2   5      122.98      125.72      4.04 o
  16   2   5        2.17        4.04      2.65 o
  17   2   5     1200.35     1219.44     14.26 o
  18   2   5      556.24      527.54      7.93 o
  19   2   5     1629.70     1628.39     18.44 o
  20   2   5        8.53        8.65      3.23 o
  21   2   5     1835.56     1869.50     21.10 o
  22   2   5       25.51       26.78      4.35 o
  23   2   5        0.07       -2.61      3.55 o
  24   2   5      493.16      530.20      9.24 o
 -23   3   5       62.66       49.04      5.14 o
 -22   3   5       27.06       22.92      4.52 o
 -21   3   5       85.85       72.12      4.96 o
 -20   3   5      469.94      502.55      9.84 o
 -19   3   5      114.20      125.90      4.98 o
 -18   3   5       36.59       32.72      3.88 o
 -17   3   5       18.31       16.50      3.16 o
 -16   3   5      999.66      925.65     11.62 o
 -15   3   5      237.18      254.52      5.66 o
 -14   3   5      139.31      129.37      4.57 o
 -13   3   5       34.42       28.45      2.39 o
 -12   3   5      195.78      200.79      3.56 o
 -11   3   5      294.68      249.28      3.88 o
 -10   3   5      252.79      235.64      3.61 o
  -9   3   5      668.27      660.43      6.78 o
  -8   3   5      433.06      405.39      5.32 o
  -7   3   5       83.59       66.57      2.22 o
  -6   3   5        0.81        2.33      1.37 o
  -5   3   5     1196.88     1225.23      9.21 o
  -4   3   5     1847.69     1805.14     15.34 o
  -3   3   5     1268.73     1293.27     11.26 o
  -2   3   5       84.78       83.93      2.13 o
  -1   3   5      921.89     1094.27      9.70 o
   0   3   5      162.86      146.20      2.54 o
   1   3   5      813.84      877.73      8.05 o
   2   3   5      144.57      157.21      2.71 o
   3   3   5      841.54      901.96      8.21 o
   4   3   5     1201.38     1239.09      9.24 o
   5   3   5       31.38       39.18      1.60 o
   6   3   5       55.54       69.43      1.90 o
   7   3   5      299.17      286.39      3.55 o
   8   3   5        0.45        1.70      1.46 o
   9   3   5     1611.47     1609.41     13.05 o
  10   3   5     1453.83     1445.37     12.84 o
  11   3   5      155.93      148.84      3.64 o
  12   3   5     2746.45     2762.04     23.30 o
  13   3   5      702.49      692.82      8.07 o
  14   3   5       36.92       40.96      3.07 o
  15   3   5      228.53      213.03      4.59 o
  16   3   5       87.81       82.10      3.25 o
  17   3   5        0.84       -0.84      2.85 o
  18   3   5       30.37       33.24      3.36 o
  19   3   5      189.76      188.96      5.64 o
  20   3   5        4.97        7.67      5.69 o
  21   3   5       11.57        8.54      4.23 o
  22   3   5        1.06        0.66      4.30 o
  23   3   5      164.74      160.14      6.87 o
 -21   4   5        3.33        4.59      4.24 o
 -20   4   5      116.40      120.48      7.46 o
 -19   4   5       24.85       34.72      4.41 o
 -18   4   5       17.02       18.86      3.97 o
 -17   4   5        2.60       -0.80      5.02 o
 -16   4   5       26.02       19.79      3.84 o
 -15   4   5       44.67       29.30      3.90 o
 -14   4   5      344.51      350.31      7.63 o
 -13   4   5      378.54      324.81     13.16 o
 -12   4   5       24.93       15.58      2.81 o
 -11   4   5     1362.15     1293.53     14.66 o
 -10   4   5      293.25      293.01      5.32 o
  -9   4   5      123.82      117.65      5.20 o
  -8   4   5       58.84       56.89      2.47 o
  -7   4   5       45.26       39.74      1.88 o
  -6   4   5        0.72        2.32      1.56 o
  -5   4   5       44.93       46.16      1.95 o
  -4   4   5        2.34       -2.72      2.02 o
  -3   4   5     1045.77     1098.05     11.26 o
  -2   4   5      171.26      184.45      3.37 o
  -1   4   5       51.20       49.44      2.46 o
   0   4   5      892.66      888.78      9.50 o
   1   4   5       39.92       35.67      2.42 o
   2   4   5       13.44       19.57      2.68 o
   3   4   5      667.20      724.66      8.19 o
   4   4   5       22.06       20.33      2.47 o
   5   4   5        0.11       -0.16      1.98 o
   6   4   5      717.58      735.97      6.68 o
   7   4   5       11.69        8.92      1.66 o
   8   4   5      459.49      434.35      4.87 o
   9   4   5      984.83      955.62     10.32 o
  10   4   5       14.36       14.23      2.56 o
  11   4   5      238.36      235.43      4.71 o
  12   4   5      469.88      482.19      6.64 o
  13   4   5       47.85       52.20      3.38 o
  14   4   5      471.66      469.74      7.42 o
  15   4   5     1140.28     1106.35     13.50 o
  16   4   5      103.49      102.63      5.92 o
  17   4   5      104.46      103.49      4.93 o
  18   4   5       72.23       70.75      4.10 o
  19   4   5       96.64      100.49      5.33 o
  20   4   5       32.00       30.50      4.54 o
  21   4   5      138.95      138.41      6.44 o
 -19   5   5       75.15       79.63      6.08 o
 -18   5   5      312.84      332.00      9.56 o
 -17   5   5       66.62       71.92      4.96 o
 -16   5   5      175.71      164.24      9.32 o
 -15   5   5        6.83        9.20      3.70 o
 -14   5   5      165.65      151.19      5.70 o
 -13   5   5        3.59        2.42      3.38 o
 -12   5   5        8.09       12.82      3.35 o
 -11   5   5      389.79      393.38      7.70 o
 -10   5   5      308.29      311.52      7.21 o
  -9   5   5     1696.37     1647.46     18.32 o
  -8   5   5     1395.86     1383.15     15.67 o
  -7   5   5      423.55      415.01      5.41 o
  -6   5   5      470.51      459.94      8.96 o
  -5   5   5     1639.52     1620.01     21.27 o
  -4   5   5      905.81      926.76     13.77 o
  -3   5   5      160.06      149.57      6.01 o
  -2   5   5     2377.43     2443.88     30.09 o
  -1   5   5      632.82      677.24     11.06 o
   0   5   5      132.59      135.12      5.95 o
   1   5   5       50.23       37.50      4.16 o
   2   5   5      809.62      785.62     12.07 o
   3   5   5      573.81      602.30     10.12 o
   4   5   5     1823.65     1863.49     23.51 o
   5   5   5      217.43      214.64      9.57 o
   6   5   5     1657.89     1678.09     14.77 o
   7   5   5       28.54       27.80      2.82 o
   8   5   5      212.70      208.94      5.35 o
   9   5   5      159.90      150.97      4.33 o
  10   5   5      139.23      130.82      4.13 o
  11   5   5      851.24      839.21      9.73 o
  12   5   5        4.29        6.97      3.35 o
  13   5   5      122.80      119.12      5.57 o
  14   5   5       21.35       24.90      3.45 o
  15   5   5      147.09      143.84      5.30 o
  16   5   5       20.32       32.02      4.14 o
  17   5   5       69.64       67.86      4.84 o
  18   5   5       66.25       77.55      5.69 o
 -15   6   5       37.44       49.33      4.81 o
 -14   6   5      109.24      118.64      6.02 o
 -13   6   5       77.75       90.95      5.35 o
 -12   6   5        0.79       -0.94      3.59 o
 -11   6   5        0.02       -3.50      4.82 o
 -10   6   5      193.23      199.20      9.53 o
  -9   6   5        9.00       11.33      5.54 o
  -8   6   5        0.04       -3.42      5.40 o
  -7   6   5      679.94      693.97     21.30 o
  -6   6   5      240.96      246.28      9.23 o
  -5   6   5       52.37       42.41      5.68 o
  -4   6   5      256.93      252.08      9.65 o
  -3   6   5      277.99      283.07      9.37 o
  -2   6   5       13.37       17.86      4.97 o
  -1   6   5       43.00       50.05      5.68 o
   0   6   5       48.07       39.43      5.25 o
   1   6   5      462.33      446.81     11.08 o
   2   6   5        3.07        6.32      4.97 o
   3   6   5      350.35      373.54     10.09 o
   4   6   5      404.33      410.17     10.09 o
   5   6   5       45.86       38.52      4.61 o
   6   6   5       37.24       40.55      4.48 o
   7   6   5      188.42      181.99      8.07 o
   8   6   5        3.89       -0.13      4.08 o
   9   6   5      501.86      520.07      7.87 o
  10   6   5       19.64       29.05      3.76 o
  11   6   5      485.27      499.14      9.27 o
  12   6   5        3.53        1.11      4.62 o
  13   6   5       92.58       99.15      5.29 o
  14   6   5       36.47       52.19      4.48 o
  -8   7   5        7.33       13.46      6.25 o
  -7   7   5      104.02      102.43      7.11 o
  -6   7   5       16.84       20.70      6.25 o
  -5   7   5      100.14      110.17      7.21 o
  -4   7   5       70.26       82.23      7.23 o
  -3   7   5        0.02       -1.13      5.54 o
  -2   7   5       37.97       49.34      6.23 o
  -1   7   5       52.84       62.19      6.23 o
   0   7   5      246.45      251.61      9.37 o
   1   7   5       13.18       13.40     10.45 o
   2   7   5        3.96        3.37      4.56 o
   3   7   5        1.42        1.91      4.61 o
   4   7   5       57.77       71.05      5.22 o
   5   7   5        3.76        3.76      4.57 o
   6   7   5        0.17       -6.93      4.62 o
   7   7   5      130.79      156.27     10.65 o
 -25   0   6      129.70      134.87      7.81 o
 -24   0   6     1287.54     1324.20     23.45 o
 -23   0   6       65.71       63.96      5.95 o
 -22   0   6       23.68       22.94      5.63 o
 -21   0   6        7.48        5.37      4.63 o
 -20   0   6      774.63      794.99     15.62 o
 -19   0   6       81.65       81.42      5.66 o
 -18   0   6     2616.96     2579.61     56.27 o
 -17   0   6      453.98      461.69     10.80 o
 -16   0   6     1765.93     1796.48     27.99 o
 -15   0   6     1444.16     1373.87     25.32 o
 -14   0   6     1719.53     1705.77     26.29 o
 -13   0   6      638.93      657.81      9.73 o
 -12   0   6      389.76      402.06      7.07 o
 -11   0   6      144.91      176.55      4.67 o
 -10   0   6     4580.13     4994.57     57.01 o
  -9   0   6     4011.51     4103.70     47.03 o
  -8   0   6      211.05      151.57      3.99 o
  -7   0   6     1667.89     1650.43     17.08 o
  -6   0   6      756.99      773.72      8.69 o
  -5   0   6        5.04       14.07      1.84 o
  -4   0   6     4281.35     4131.18     44.44 o
  -3   0   6        1.69       -2.55      1.70 o
  -2   0   6      225.80      213.62      3.76 o
  -1   0   6       63.39       74.29      2.91 o
   0   0   6        0.44        1.33      1.75 o
   1   0   6    19715.38    20183.84    231.24 o
   2   0   6     9437.36     9579.80    109.59 o
   3   0   6     3199.33     3274.02     28.90 o
   4   0   6     1458.27     1476.70     16.42 o
   5   0   6        0.34       -0.05      1.53 o
   6   0   6     1210.35     1281.75     10.96 o
   7   0   6       59.04       73.58      2.27 o
   8   0   6      289.79      360.98      4.47 o
   9   0   6     2823.89     2812.37     32.79 o
  10   0   6     1304.02     1222.10     15.46 o
  11   0   6     8620.71     8563.51     96.77 o
  12   0   6     2009.95     2063.70     35.48 o
  13   0   6     5071.18     5276.33     60.64 o
  14   0   6     1389.16     1320.05     20.89 o
  15   0   6      572.88      613.93     11.93 o
  16   0   6     3486.26     3640.53     52.65 o
  17   0   6        5.45       10.65      3.98 o
  18   0   6     2209.95     2143.73     32.83 o
  19   0   6      123.66      140.12     11.46 o
  20   0   6      421.06      428.60     13.67 o
  21   0   6      154.59      172.89      7.81 o
  22   0   6     1107.55     1067.12     19.47 o
  23   0   6        0.74        4.18      5.09 o
  24   0   6       26.25       14.75      5.49 o
  25   0   6      263.71      307.60     10.35 o
 -25   1   6      424.81      451.09      8.68 o
 -24   1   6        2.10       -0.01      4.53 o
 -23   1   6       76.83       83.43      4.62 o
 -22   1   6        0.68        2.10      3.55 o
 -21   1   6      364.77      341.58      7.66 o
 -20   1   6      124.52      118.74      5.45 o
 -19   1   6      236.88      231.41      5.82 o
 -18   1   6       32.66       26.20      3.71 o
 -17   1   6        1.66        1.27      3.08 o
 -16   1   6     1171.33     1135.94     13.61 o
 -15   1   6        2.60        3.04      2.75 o
 -14   1   6      105.69       90.16      3.22 o
 -13   1   6       20.60       13.91      2.11 o
 -12   1   6     1526.66     1431.53     13.94 o
 -11   1   6      110.31      112.39      3.14 o
 -10   1   6       48.41       48.60      1.93 o
  -9   1   6      291.97      294.60      3.94 o
  -8   1   6     4107.50     4446.83     31.05 o
  -7   1   6     1318.61     1453.01     11.09 o
  -6   1   6      102.44      104.05      2.18 o
  -5   1   6      876.10      912.13      7.03 o
  -4   1   6        2.72       -0.36      0.87 o
  -3   1   6      700.69      654.44      5.68 o
  -2   1   6     2306.98     2311.10     22.77 o
  -1   1   6     1718.70     1769.76     12.60 o
   0   1   6      312.57      269.52      2.74 o
   1   1   6      284.92      206.18      2.60 o
   2   1   6     2264.70     2348.03     17.77 o
   3   1   6     2120.65     2158.04     14.37 o
   4   1   6      360.95      332.55      3.93 o
   5   1   6      498.68      504.55      4.21 o
   6   1   6    10868.51    11397.87     78.28 o
   7   1   6       28.21       22.62      1.39 o
   8   1   6      312.69      304.23      3.46 o
   9   1   6     1087.80     1129.48      9.41 o
  10   1   6      140.77      146.11      2.88 o
  11   1   6      100.78       93.43      2.84 o
  12   1   6      533.51      571.57      6.13 o
  13   1   6     1732.42     1728.03     16.64 o
  14   1   6       51.16       60.94      2.94 o
  15   1   6       38.11       43.03      2.23 o
  16   1   6       15.23       16.24      2.30 o
  17   1   6      204.55      208.37      5.27 o
  18   1   6       69.32       63.13      3.66 o
  19   1   6       33.18       34.23      3.45 o
  20   1   6       22.41       22.53      3.45 o
  21   1   6       41.68       44.60      3.76 o
  22   1   6       40.88       45.82      4.01 o
  23   1   6      111.14       98.98      4.57 o
  24   1   6       10.19       13.91      3.84 o
 -24   2   6      178.64      203.38      7.48 o
 -23   2   6       42.75       40.76      4.83 o
 -22   2   6      118.19      115.25      8.30 o
 -21   2   6      124.72      128.56      5.21 o
 -20   2   6       32.62       37.21      3.87 o
 -19   2   6       47.82       42.83      3.75 o
 -18   2   6      381.97      358.43      6.78 o
 -17   2   6      101.57       92.02      4.05 o
 -16   2   6      166.29      152.18      4.93 o
 -15   2   6     1112.91     1101.83     11.59 o
 -14   2   6     1192.37     1259.18     12.78 o
 -13   2   6       21.93       23.29      2.45 o
 -12   2   6       77.88       85.64      3.06 o
 -11   2   6      216.78      193.68      3.82 o
 -10   2   6       21.97       41.17      2.39 o
  -9   2   6      255.98      267.86      4.05 o
  -8   2   6      596.16      621.37      6.23 o
  -7   2   6      659.76      627.59      6.28 o
  -6   2   6     1848.13     2052.54     14.78 o
  -5   2   6     2138.03     2327.26     15.63 o
  -4   2   6     1150.80     1130.58      7.50 o
  -3   2   6     1876.26     1832.28     14.19 o
  -2   2   6     1273.51     1380.84     10.92 o
  -1   2   6     2232.72     2326.52     21.28 o
   0   2   6      125.14      116.51      3.77 o
   1   2   6     3419.37     3703.35     27.66 o
   2   2   6      799.02      853.20      7.81 o
   3   2   6       43.65       45.24      1.65 o
   4   2   6       90.05      108.85      1.89 o
   5   2   6      459.23      480.42      4.75 o
   6   2   6     1064.82     1107.12      7.98 o
   7   2   6      667.47      653.58      6.95 o
   8   2   6      160.18      155.73      3.00 o
   9   2   6      170.02      174.37      4.81 o
  10   2   6       49.16       53.59      3.09 o
  11   2   6     1137.23     1096.01     10.14 o
  12   2   6      315.01      303.55      4.44 o
  13   2   6      205.80      213.05      4.05 o
  14   2   6      658.96      670.19      6.39 o
  15   2   6        2.70        3.00      1.68 o
  16   2   6     1647.38     1683.88     18.63 o
  17   2   6     1563.38     1626.12     18.18 o
  18   2   6        0.10        5.98      3.25 o
  19   2   6      412.50      432.42      7.73 o
  20   2   6       87.56       85.78      4.15 o
  21   2   6      185.95      198.52      5.96 o
  22   2   6      399.33      406.74      7.67 o
  23   2   6      115.43      122.31      6.01 o
  24   2   6      235.05      242.80     12.59 o
 -23   3   6        4.67        3.25      4.37 o
 -22   3   6       37.55       34.35      5.07 o
 -21   3   6        7.65        7.51      4.36 o
 -20   3   6      443.68      442.28      9.26 o
 -19   3   6      617.98      630.11     11.07 o
 -18   3   6       19.58       33.21      5.06 o
 -17   3   6       10.67       11.98      3.24 o
 -16   3   6      360.29      306.37      6.13 o
 -15   3   6        0.40        1.08      2.87 o
 -14   3   6      282.05      272.26      7.19 o
 -13   3   6        5.12        5.64      2.21 o
 -12   3   6      432.28      381.14      5.41 o
 -11   3   6      564.20      551.75      5.94 o
 -10   3   6      474.38      454.23      5.11 o
  -9   3   6      131.83      123.69      3.86 o
  -8   3   6      172.94      166.06      3.38 o
  -7   3   6        3.53        3.87      1.57 o
  -6   3   6      522.27      500.37      5.22 o
  -5   3   6     2217.05     2119.73     19.56 o
  -4   3   6       51.04       86.67      3.03 o
  -3   3   6     2886.84     2958.09     24.27 o
  -2   3   6      979.67      889.68      8.16 o
  -1   3   6       46.49       33.03      2.81 o
   0   3   6     1993.18     2096.77     21.95 o
   1   3   6     1770.57     1717.63     16.07 o
   2   3   6        6.36        3.16      2.31 o
   3   3   6      297.25      333.65      3.97 o
   4   3   6     3382.95     3193.63     26.16 o
   5   3   6      274.71      277.90      5.10 o
   6   3   6     9561.30     9796.49     67.39 o
   7   3   6      338.89      340.84      3.74 o
   8   3   6     2840.10     2807.47     23.28 o
   9   3   6        0.24       -0.26      1.60 o
  10   3   6      447.29      462.79      5.01 o
  11   3   6     7210.13     7236.42     58.17 o
  12   3   6     2015.88     2042.63     17.69 o
  13   3   6     2098.68     2077.21     19.80 o
  14   3   6      508.45      476.01      6.62 o
  15   3   6     1714.79     1652.06     16.35 o
  16   3   6      156.99      154.17      4.31 o
  17   3   6     1026.51     1005.45     11.27 o
  18   3   6       77.53       77.45      4.54 o
  19   3   6        3.92        5.90      3.84 o
  20   3   6      257.35      274.40      7.35 o
  21   3   6        0.15       -4.84      4.07 o
  22   3   6       99.05      108.91      5.70 o
 -21   4   6        2.27        4.76      4.32 o
 -20   4   6       52.68       60.52      4.96 o
 -19   4   6       32.65       49.13      4.53 o
 -18   4   6       35.18       30.73      4.19 o
 -17   4   6       40.56       44.78      7.62 o
 -16   4   6      131.82      120.45      5.44 o
 -15   4   6      734.67      752.59     11.93 o
 -14   4   6      325.13      346.97      7.57 o
 -13   4   6      295.74      284.41      6.78 o
 -12   4   6       28.03       22.91      3.34 o
 -11   4   6      433.97      413.15      7.84 o
 -10   4   6      838.91      806.97      9.05 o
  -9   4   6      957.18      961.92      9.93 o
  -8   4   6      249.09      275.67      4.17 o
  -7   4   6      461.33      447.65      5.35 o
  -6   4   6        5.10        7.59      2.29 o
  -5   4   6      685.58      675.13      7.96 o
  -4   4   6     1722.77     1693.22     16.32 o
  -3   4   6      111.04       97.38      2.99 o
  -2   4   6      238.80      243.63      4.27 o
  -1   4   6      245.56      234.28      3.57 o
   0   4   6      302.66      281.09      3.89 o
   1   4   6      462.02      467.91      5.37 o
   2   4   6       37.16       34.09      2.52 o
   3   4   6      961.41      910.09      9.68 o
   4   4   6        2.33       -0.88      2.29 o
   5   4   6      157.91      162.02      3.98 o
   6   4   6        6.24        7.84      1.57 o
   7   4   6      265.43      262.44      3.45 o
   8   4   6        6.82        3.30      1.74 o
   9   4   6      128.44      119.47      3.02 o
  10   4   6       54.73       45.73      2.65 o
  11   4   6      126.71      109.85      4.49 o
  12   4   6      687.76      685.59      8.11 o
  13   4   6      240.58      245.79      5.69 o
  14   4   6      369.20      363.01      6.78 o
  15   4   6       62.64       66.78      3.72 o
  16   4   6      141.68      148.74      5.17 o
  17   4   6      104.81       97.45      4.24 o
  18   4   6      300.64      304.93      6.46 o
  19   4   6        8.16        8.80      4.08 o
  20   4   6      178.63      180.40      7.10 o
  21   4   6      138.10      163.62      6.97 o
 -18   5   6       10.64       16.79      7.13 o
 -17   5   6        3.16       10.83      4.09 o
 -16   5   6       42.61       50.52      5.37 o
 -15   5   6       80.32       74.65      4.39 o
 -14   5   6       52.29       59.56      4.72 o
 -13   5   6      109.09       85.29      7.79 o
 -12   5   6       21.74       24.32      4.03 o
 -11   5   6        9.33       14.45      3.88 o
 -10   5   6       16.14       10.58      3.06 o
  -9   5   6        2.09       -1.16      2.45 o
  -8   5   6       23.99       25.51      4.97 o
  -7   5   6      651.37      636.98     12.58 o
  -6   5   6        8.61        1.73      5.18 o
  -5   5   6      378.45      367.59      8.26 o
  -4   5   6      196.42      187.30      6.63 o
  -3   5   6      859.89      876.90     13.30 o
  -2   5   6       29.91       29.73      3.90 o
  -1   5   6      394.89      370.16      7.86 o
   0   5   6      335.83      362.68      7.80 o
   1   5   6      121.13      127.34      9.78 o
   2   5   6      770.46      730.51     11.67 o
   3   5   6        4.25       -0.08      3.83 o
   4   5   6      152.39      148.62      5.86 o
   5   5   6      624.85      623.83     10.60 o
   6   5   6       23.11       24.89      3.35 o
   7   5   6      420.03      410.85      6.51 o
   8   5   6        0.49       -3.26      2.17 o
   9   5   6      316.75      289.07      5.06 o
  10   5   6      392.16      389.03      5.97 o
  11   5   6       46.58       36.53      3.33 o
  12   5   6        0.03       -2.20      3.60 o
  13   5   6        8.55        4.04      3.43 o
  14   5   6        6.15        9.04      4.00 o
  15   5   6        1.67       -2.18      3.47 o
  16   5   6        0.13       -5.18      3.45 o
  17   5   6       58.58       71.69      4.79 o
  18   5   6       42.32       27.47      4.43 o
 -14   6   6      201.63      178.86     13.26 o
 -13   6   6      300.85      349.28     15.68 o
 -12   6   6       22.72       19.69      8.84 o
 -11   6   6        0.25        5.23      8.04 o
 -10   6   6      127.77      139.87     10.85 o
  -9   6   6      105.68      104.50      9.65 o
  -8   6   6       93.86      105.54      6.52 o
  -7   6   6        2.35        2.34      5.21 o
  -6   6   6      180.99      203.03      8.76 o
  -5   6   6      306.84      305.89      9.95 o
  -4   6   6       26.67       27.40      4.91 o
  -3   6   6       93.58       84.60      6.68 o
  -2   6   6      215.92      216.18      9.37 o
  -1   6   6      312.20      301.74      7.84 o
   0   6   6       11.39        5.45      4.30 o
   1   6   6        0.03       -4.68      4.10 o
   2   6   6        4.39        0.54      4.18 o
   3   6   6       60.45       49.77      4.48 o
   4   6   6      474.33      473.34     11.36 o
   5   6   6       83.20       70.82      4.86 o
   6   6   6      123.44      111.72      6.64 o
   7   6   6       22.75       23.71      5.97 o
   8   6   6       11.74       13.92      4.30 o
   9   6   6        0.17       -1.59      5.25 o
  10   6   6       19.33       13.15      6.03 o
  11   6   6      118.33      113.61     14.47 o
  12   6   6       18.58       12.23      5.95 o
  13   6   6       66.40       48.24      4.14 o
  14   6   6      392.58      396.75      8.49 o
  -7   7   6       25.41        9.96      6.11 o
  -6   7   6       65.34       85.73      7.11 o
  -5   7   6      130.10      131.38      9.65 o
  -4   7   6       28.81       35.01      6.11 o
  -3   7   6      223.45      237.84     18.69 o
  -2   7   6       55.11       63.70      6.54 o
  -1   7   6      186.46      227.10      9.08 o
   0   7   6      182.41      167.23      8.81 o
   1   7   6        2.61        9.01      5.54 o
   2   7   6        0.27        1.81     12.66 o
   3   7   6        3.37        6.15      4.69 o
   4   7   6       44.73       58.27      5.22 o
   5   7   6        0.30       -5.60      4.57 o
   6   7   6       89.23       96.06      7.14 o
 -25   1   7       22.54       26.18      4.53 o
 -24   1   7        6.96       12.64      4.18 o
 -23   1   7      120.27      124.63      5.27 o
 -22   1   7       68.09       69.49      4.29 o
 -21   1   7        5.79        7.81      3.71 o
 -20   1   7       82.52       88.66      5.98 o
 -19   1   7      133.39      133.68      4.97 o
 -18   1   7      351.60      346.91      6.96 o
 -17   1   7      384.66      378.29     12.30 o
 -16   1   7        3.85       -2.84      2.37 o
 -15   1   7      363.47      361.25      5.71 o
 -14   1   7      683.48      653.74      8.94 o
 -13   1   7      668.55      641.06      8.89 o
 -12   1   7      399.95      400.29      6.47 o
 -11   1   7      903.16      884.56      9.40 o
 -10   1   7       45.94       31.85      1.87 o
  -9   1   7      560.90      611.22      6.24 o
  -8   1   7       13.15       30.11      1.69 o
  -7   1   7      147.78      165.36      3.19 o
  -6   1   7     1138.23     1356.15     10.15 o
  -5   1   7     2557.98     2613.13     20.21 o
  -4   1   7     1167.83     1129.01     10.59 o
  -3   1   7       79.06       72.55      2.04 o
  -2   1   7     2411.09     2272.91     20.77 o
  -1   1   7     4270.75     4623.99     40.11 o
   0   1   7     2745.52     2943.30     29.76 o
   1   1   7     3257.21     3194.14     32.65 o
   2   1   7      270.71      273.48      3.19 o
   3   1   7      228.31      301.19      3.39 o
   4   1   7    13375.56    13743.96    124.30 o
   5   1   7     3401.28     3360.79     22.28 o
   6   1   7     1355.80     1433.44     10.70 o
   7   1   7     4019.84     4053.65     32.84 o
   8   1   7      136.80      127.53      3.56 o
   9   1   7      424.95      401.72      4.43 o
  10   1   7        0.24        1.97      1.64 o
  11   1   7      226.03      246.92      3.94 o
  12   1   7      397.47      366.49      4.81 o
  13   1   7      112.13      123.62      3.18 o
  14   1   7       48.42       44.61      2.79 o
  15   1   7       29.94       21.48      2.67 o
  16   1   7      420.94      391.90      6.68 o
  17   1   7      459.13      410.97      6.82 o
  18   1   7       70.53       66.68      3.66 o
  19   1   7      466.79      469.48      7.78 o
  20   1   7      770.53      783.75     10.80 o
  21   1   7        2.14       -1.06      3.31 o
  22   1   7       11.77       11.53      3.39 o
  23   1   7      134.14      142.92      5.71 o
  24   1   7      118.75      124.40     10.27 o
 -24   2   7        6.49        8.13      4.49 o
 -23   2   7      231.80      264.34     11.49 o
 -22   2   7        4.01        5.37      4.25 o
 -21   2   7        6.84        2.19      3.45 o
 -20   2   7      516.75      514.23      8.67 o
 -19   2   7       18.84       13.76      3.31 o
 -18   2   7      343.40      358.37      6.86 o
 -17   2   7      344.54      316.37      8.66 o
 -16   2   7        1.54        2.49      3.48 o
 -15   2   7      198.66      175.40      5.20 o
 -14   2   7      132.29      122.05      3.83 o
 -13   2   7      519.91      517.75      6.60 o
 -12   2   7      688.69      710.28     13.70 o
 -11   2   7      280.59      264.36      4.44 o
 -10   2   7      198.06      197.49      3.80 o
  -9   2   7      854.87      806.71      8.49 o
  -8   2   7      152.66      190.88      3.34 o
  -7   2   7     6793.50     6941.92     68.02 o
  -6   2   7     2870.63     2944.21     22.27 o
  -5   2   7      165.06      166.90      3.06 o
  -4   2   7      266.31      260.08      2.62 o
  -3   2   7     3606.35     3704.74     27.85 o
  -2   2   7     3255.00     3297.97     25.56 o
  -1   2   7      242.28      268.90      3.21 o
   0   2   7    14062.82    14763.70    114.11 o
   1   2   7     4259.60     4564.45     33.97 o
   2   2   7    18506.32    19631.91    149.45 o
   3   2   7      886.26      907.16      7.54 o
   4   2   7     1065.92     1092.59      8.30 o
   5   2   7     1634.02     1657.01     15.61 o
   6   2   7      428.56      476.73      5.22 o
   7   2   7      110.63      122.50      3.37 o
   8   2   7      283.43      263.73      4.12 o
   9   2   7      723.66      683.58      6.95 o
  10   2   7        6.40        6.55      1.93 o
  11   2   7      560.53      572.03      6.33 o
  12   2   7      438.81      439.07      5.50 o
  13   2   7     1181.14     1150.82     10.82 o
  14   2   7     1432.08     1457.93     13.20 o
  15   2   7       82.04       86.83      3.50 o
  16   2   7       84.59       79.72      3.64 o
  17   2   7     1118.00     1126.16     13.61 o
  18   2   7      217.84      209.58      7.19 o
  19   2   7      474.18      492.21      8.17 o
  20   2   7       19.32       19.22      3.46 o
  21   2   7       25.04       33.39      4.58 o
  22   2   7      338.41      356.38      8.43 o
  23   2   7       95.51       93.71      5.56 o
 -23   3   7       75.05      103.24     11.57 o
 -22   3   7      358.48      389.90      9.26 o
 -21   3   7       50.10       56.38      5.03 o
 -20   3   7      430.94      386.55      8.67 o
 -19   3   7       34.93       35.35      4.41 o
 -18   3   7        1.93        4.39      3.82 o
 -17   3   7       24.98       33.01      4.14 o
 -16   3   7        8.34        5.52      5.98 o
 -15   3   7     1917.20     1944.80     21.32 o
 -14   3   7       47.65       50.85      3.30 o
 -13   3   7      104.48       77.71      5.05 o
 -12   3   7      477.99      479.23      6.27 o
 -11   3   7      458.06      436.11      5.81 o
 -10   3   7      145.77      146.63      4.38 o
  -9   3   7     1018.30     1061.09      9.64 o
  -8   3   7     1656.06     1654.25     15.58 o
  -7   3   7      915.57      887.61      8.88 o
  -6   3   7       15.71       12.59      2.84 o
  -5   3   7        0.28        0.62      1.67 o
  -4   3   7      334.91      381.98      4.95 o
  -3   3   7     1957.90     1882.75     17.45 o
  -2   3   7        0.09       -4.70      3.48 o
  -1   3   7       16.37       11.00      3.13 o
   0   3   7       52.58       23.05      3.54 o
   1   3   7      926.46      984.93     11.47 o
   2   3   7       56.48       70.53      2.76 o
   3   3   7        1.21        3.68      1.31 o
   4   3   7       39.56       23.89      1.48 o
   5   3   7      737.14      647.40      9.17 o
   6   3   7      152.55      180.25      2.98 o
   7   3   7      288.35      305.50      3.68 o
   8   3   7      850.54      805.45      7.09 o
   9   3   7      126.04      124.61      2.94 o
  10   3   7      161.87      154.53      5.22 o
  11   3   7      965.67      939.08      9.16 o
  12   3   7     2393.29     2330.98     21.92 o
  13   3   7     1114.68     1137.03     11.92 o
  14   3   7     1531.03     1533.23     15.30 o
  15   3   7      181.21      175.32      4.41 o
  16   3   7      166.12      171.89      4.48 o
  17   3   7       44.19       37.93      3.39 o
  18   3   7        0.01        2.14      3.84 o
  19   3   7       77.97       72.09      4.63 o
  20   3   7      128.12      145.98      6.70 o
  21   3   7      294.90      316.17     15.12 o
  22   3   7       75.18       65.92      5.17 o
 -21   4   7        1.56        1.49      4.39 o
 -20   4   7       62.95       49.19      6.38 o
 -19   4   7       14.01       18.64      5.53 o
 -18   4   7      354.84      347.85      9.33 o
 -17   4   7       18.00        6.77      3.95 o
 -16   4   7      109.35      107.52      5.50 o
 -15   4   7       37.13       34.32      3.95 o
 -14   4   7      266.65      293.42      8.71 o
 -13   4   7        0.43        2.14      3.76 o
 -12   4   7      387.55      371.82      7.66 o
 -11   4   7      418.83      399.05      7.60 o
 -10   4   7      494.96      500.34      7.06 o
  -9   4   7      684.36      691.33      7.60 o
  -8   4   7      459.89      454.88      5.49 o
  -7   4   7     1525.34     1525.75     19.55 o
  -6   4   7      103.64       99.55      7.08 o
  -5   4   7     5507.67     5556.92     63.86 o
  -4   4   7      107.80       98.90      7.96 o
  -3   4   7       12.31        5.44      1.75 o
  -2   4   7      706.64      708.30     12.01 o
  -1   4   7     1141.55     1133.73     15.98 o
   0   4   7     1493.22     1515.51     16.96 o
   1   4   7       24.30        7.02      6.43 o
   2   4   7     2263.20     2341.77     24.22 o
   3   4   7       90.93      101.75      5.57 o
   4   4   7        2.09       -0.60      2.29 o
   5   4   7      734.74      699.96      8.86 o
   6   4   7      175.91      151.22      4.20 o
   7   4   7     1762.52     1738.23     15.98 o
   8   4   7     1241.90     1245.21      9.85 o
   9   4   7        7.56        2.57      3.42 o
  10   4   7     1015.73     1032.63     11.45 o
  11   4   7      467.42      467.05      6.33 o
  12   4   7      152.74      170.42      4.92 o
  13   4   7      127.22      121.26      4.49 o
  14   4   7      554.52      570.84      8.60 o
  15   4   7       38.29       32.43      3.39 o
  16   4   7        6.94        4.16      3.06 o
  17   4   7      288.72      287.60      6.31 o
  18   4   7        1.99        7.60      3.38 o
  19   4   7      195.85      214.86      6.07 o
  20   4   7       22.91       28.84      5.23 o
 -18   5   7       13.01       27.14      4.46 o
 -17   5   7      617.64      698.40     19.84 o
 -16   5   7       33.44       31.02      4.22 o
 -15   5   7       43.23       64.71      4.51 o
 -14   5   7      252.44      243.17     12.79 o
 -13   5   7      856.49      897.82     13.43 o
 -12   5   7       96.73       93.79      4.51 o
 -11   5   7      147.67      128.00      6.40 o
 -10   5   7      444.82      464.58      7.85 o
  -9   5   7      106.55      103.12      6.67 o
  -8   5   7        2.98       -2.38      5.25 o
  -7   5   7      523.48      529.12     12.64 o
  -6   5   7        1.37       -2.31      4.97 o
  -5   5   7      771.33      815.48     12.68 o
  -4   5   7        3.78        1.58      3.99 o
  -3   5   7       23.38       26.05      4.95 o
  -2   5   7      398.03      370.82      8.02 o
  -1   5   7      671.65      627.30     10.59 o
   0   5   7      483.60      475.31     12.64 o
   1   5   7     1373.81     1360.92     18.31 o
   2   5   7      600.10      611.39     10.40 o
   3   5   7      882.52      872.01     13.04 o
   4   5   7      222.81      226.18      6.77 o
   5   5   7      214.04      211.29      6.19 o
   6   5   7      230.71      196.61      6.20 o
   7   5   7     1004.67     1016.70     11.47 o
   8   5   7        0.53       -0.12      2.88 o
   9   5   7       44.96       48.65      2.52 o
  10   5   7       90.98       88.28      3.74 o
  11   5   7        2.73        1.06      3.08 o
  12   5   7      553.27      610.36      8.99 o
  13   5   7      155.89      162.87      5.37 o
  14   5   7      832.63      868.36     18.62 o
  15   5   7      113.11      106.04      4.74 o
  16   5   7      127.32      134.79      5.03 o
  17   5   7      338.23      359.76      7.40 o
 -14   6   7        8.76        7.64      8.44 o
 -13   6   7        0.79        3.22      8.04 o
 -12   6   7       50.80       41.80      8.84 o
 -11   6   7      195.48      202.17     13.26 o
 -10   6   7       11.88        5.23      8.44 o
  -9   6   7      114.93      121.38     10.45 o
  -8   6   7      216.74      218.25     12.86 o
  -7   6   7        0.06       -5.63      8.04 o
  -6   6   7      293.49      289.18      7.93 o
  -5   6   7      258.46      284.79      7.97 o
  -4   6   7      687.96      694.75     11.98 o
  -3   6   7        3.31       -3.61      4.40 o
  -2   6   7     2340.43     2331.71     29.55 o
  -1   6   7      276.25      273.91      7.65 o
   0   6   7       37.98       32.58      4.77 o
   1   6   7       10.54        1.27      4.40 o
   2   6   7        0.41       -6.10      4.07 o
   3   6   7      131.46      126.02      7.53 o
   4   6   7       53.58       48.55      4.52 o
   5   6   7      381.33      385.93      8.42 o
   6   6   7       81.43       74.34      5.01 o
   7   6   7      218.52      218.30      7.25 o
   8   6   7       19.98       13.06      5.68 o
   9   6   7       77.69       90.60      6.92 o
  10   6   7      384.96      416.96     11.49 o
  11   6   7        3.68        2.58      5.95 o
  12   6   7       50.22       53.35      8.24 o
  13   6   7       23.16       38.26      6.52 o
  -6   7   7        0.68        2.08     13.67 o
  -5   7   7       27.84       36.40      6.25 o
  -4   7   7        0.01       -6.69      9.85 o
  -3   7   7        0.02       -6.05      5.95 o
  -2   7   7       84.00       94.34      7.44 o
  -1   7   7        0.04       -2.71      5.54 o
   0   7   7       54.19       47.48      5.97 o
   1   7   7       30.42       29.67      5.95 o
   2   7   7        9.38       15.21      6.83 o
   3   7   7      113.05       89.88      5.69 o
   4   7   7      162.39      167.43      6.94 o
   5   7   7        0.08       -0.36      5.82 o
 -25   0   8       16.99        6.97      5.95 o
 -24   0   8      159.01      159.54      8.47 o
 -23   0   8        2.58        4.66      5.60 o
 -22   0   8      402.43      419.07     25.92 o
 -21   0   8       89.43       81.94      6.35 o
 -20   0   8      147.85      134.21      7.84 o
 -19   0   8      870.51      883.64     16.62 o
 -18   0   8     3479.50     3384.29     53.05 o
 -17   0   8      254.92      267.93     15.07 o
 -16   0   8     1477.49     1383.43     33.36 o
 -15   0   8      133.38      118.33      6.67 o
 -14   0   8      243.58      269.23      8.38 o
 -13   0   8      517.83      514.96      8.49 o
 -12   0   8     1035.48     1063.36     14.72 o
 -11   0   8       44.60       58.33      3.31 o
 -10   0   8     1032.33      932.56     12.60 o
  -9   0   8     2432.26     2314.44     27.53 o
  -8   0   8     3002.26     2966.95     34.65 o
  -7   0   8      174.49      169.09      4.33 o
  -6   0   8        7.72        5.49      2.09 o
  -5   0   8     5319.12     5818.56     57.02 o
  -4   0   8      364.84      314.38      7.56 o
  -3   0   8     3174.23     3101.48     31.63 o
  -2   0   8     1595.96     1719.11     22.73 o
  -1   0   8        3.14        2.65      1.85 o
   0   0   8      152.64      147.23      3.62 o
   1   0   8     4177.21     4100.49     40.49 o
   2   0   8     3879.69     3969.08     39.19 o
   3   0   8     3826.15     3814.42     33.72 o
   4   0   8     5376.74     5631.84     55.22 o
   5   0   8     2747.72     2929.69     29.39 o
   6   0   8     1932.54     1829.17     24.83 o
   7   0   8       89.73      123.28      4.57 o
   8   0   8      288.05      242.32      4.16 o
   9   0   8     1593.65     1564.09     16.40 o
  10   0   8     1456.93     1316.99     16.78 o
  11   0   8      303.57      326.17      6.66 o
  12   0   8       10.73       -0.45      3.06 o
  13   0   8      544.29      557.22     11.07 o
  14   0   8      303.73      315.16      8.18 o
  15   0   8      231.05      199.30      7.04 o
  16   0   8     1173.44     1160.84     19.32 o
  17   0   8        5.66        1.19      4.06 o
  18   0   8        3.96        2.06      4.23 o
  19   0   8      176.01      181.21      7.81 o
  20   0   8       27.32       15.54      4.68 o
  21   0   8       70.69       87.17      6.11 o
  22   0   8      660.92      695.81     14.92 o
  23   0   8       30.60       20.38      5.38 o
  24   0   8       15.47        4.62      5.40 o
 -24   1   8        8.44       10.08      4.06 o
 -23   1   8        0.60        1.13      4.29 o
 -22   1   8       18.83       17.23      4.13 o
 -21   1   8       61.49       56.65      4.47 o
 -20   1   8      346.52      368.50      7.51 o
 -19   1   8      119.30      113.15      4.61 o
 -18   1   8      454.62      469.09      7.97 o
 -17   1   8       32.51       47.07      3.66 o
 -16   1   8     1910.72     1951.49     21.45 o
 -15   1   8      263.98      258.71      6.18 o
 -14   1   8      238.34      233.10      5.06 o
 -13   1   8     1137.69     1093.89     13.04 o
 -12   1   8      656.49      683.69      9.24 o
 -11   1   8      111.54      116.42      3.64 o
 -10   1   8        2.18       -0.06      1.72 o
  -9   1   8      666.99      623.32      8.37 o
  -8   1   8      295.91      330.05      4.37 o
  -7   1   8      340.09      335.87      4.23 o
  -6   1   8      318.14      310.11      3.62 o
  -5   1   8     1167.77     1240.75      9.42 o
  -4   1   8       77.86       78.99      2.26 o
  -3   1   8     2017.30     2185.86     22.41 o
  -2   1   8     4296.16     4297.92     32.01 o
  -1   1   8      584.94      620.07      6.44 o
   0   1   8      671.36      755.55      6.71 o
   1   1   8      779.95      940.19      7.83 o
   2   1   8     2864.42     2981.90     22.52 o
   3   1   8      126.42      120.96      2.54 o
   4   1   8       67.16       73.22      2.32 o
   5   1   8     2718.23     2740.00     17.36 o
   6   1   8      299.94      352.80      4.32 o
   7   1   8      162.00      172.89      3.20 o
   8   1   8     2308.28     2316.94     19.44 o
   9   1   8        9.11        7.47      1.70 o
  10   1   8     1000.07      917.10      8.68 o
  11   1   8      505.08      464.59      5.44 o
  12   1   8        3.48        2.25      1.95 o
  13   1   8      509.05      504.31      5.94 o
  14   1   8      480.46      454.24      6.30 o
  15   1   8      917.42      888.89     10.02 o
  16   1   8      131.10      119.56      4.52 o
  17   1   8      115.85      115.23      4.61 o
  18   1   8      462.11      467.35      9.54 o
  19   1   8        0.69        2.99      3.14 o
  20   1   8      215.76      214.93      5.88 o
  21   1   8      703.46      709.12     10.24 o
  22   1   8      305.44      314.23      6.93 o
  23   1   8        8.61        6.05      3.79 o
  24   1   8      133.26      143.97      6.50 o
 -24   2   8      574.56      626.12     12.17 o
 -23   2   8      142.73      128.53      8.07 o
 -22   2   8       10.67       13.73      4.49 o
 -21   2   8      115.54      110.08      5.64 o
 -20   2   8      522.65      513.30     10.45 o
 -19   2   8       38.23       37.61      3.90 o
 -18   2   8      622.56      609.13      9.26 o
 -17   2   8        4.42        4.13      3.18 o
 -16   2   8       14.93       21.33      3.37 o
 -15   2   8     1435.75     1420.04     16.31 o
 -14   2   8      216.33      227.10      4.74 o
 -13   2   8      108.80      102.46      3.51 o
 -12   2   8       26.81       28.33      2.43 o
 -11   2   8      160.48      171.20      3.93 o
 -10   2   8       42.80       43.52      2.26 o
  -9   2   8      272.32      297.04      4.41 o
  -8   2   8        1.44        0.96      1.19 o
  -7   2   8       69.31       60.35      2.23 o
  -6   2   8      449.61      444.59      7.20 o
  -5   2   8      926.55     1038.33      9.10 o
  -4   2   8      275.00      266.80      2.80 o
  -3   2   8     1049.60     1065.45      8.93 o
  -2   2   8     1670.52     1735.72     13.69 o
  -1   2   8      345.75      369.27      4.00 o
   0   2   8        7.57        4.97      2.00 o
   1   2   8     2079.30     2167.46     16.77 o
   2   2   8        5.51       -0.05      1.26 o
   3   2   8        6.23        7.35      1.17 o
   4   2   8      809.12      780.46      6.72 o
   5   2   8       30.08       23.70      1.37 o
   6   2   8        0.04        1.84      1.52 o
   7   2   8     1696.98     1691.97     15.90 o
   8   2   8      578.37      593.79      6.71 o
   9   2   8      124.54      135.67      3.19 o
  10   2   8      378.62      371.77      4.83 o
  11   2   8      219.20      205.80      3.89 o
  12   2   8       40.75       37.22      2.31 o
  13   2   8      280.88      277.57      4.46 o
  14   2   8     1311.78     1301.34     13.14 o
  15   2   8      351.77      354.65      5.40 o
  16   2   8      616.92      587.40      7.46 o
  17   2   8       56.56       66.01      4.00 o
  18   2   8      318.27      294.99      6.25 o
  19   2   8       29.31       26.53      3.39 o
  20   2   8      207.15      206.10      8.18 o
  21   2   8        9.55        4.41      4.24 o
  22   2   8       50.01       55.50      6.92 o
  23   2   8      387.65      368.05      8.95 o
 -22   3   8      790.09      852.78     14.41 o
 -21   3   8      272.64      303.02      8.04 o
 -20   3   8       31.29       31.14      4.49 o
 -19   3   8       44.03       46.49      4.55 o
 -18   3   8      663.71      666.24     13.40 o
 -17   3   8      342.22      316.12      7.68 o
 -16   3   8      365.84      319.73     12.08 o
 -15   3   8     1948.66     1893.31     24.39 o
 -14   3   8      626.73      633.41      9.75 o
 -13   3   8     4311.70     4211.57     42.74 o
 -12   3   8     1555.42     1569.04     17.47 o
 -11   3   8     2170.64     2167.45     22.92 o
 -10   3   8      194.48      189.54      3.74 o
  -9   3   8      183.77      179.51      3.57 o
  -8   3   8     2968.35     2922.46     26.46 o
  -7   3   8     2699.01     2792.63     25.19 o
  -6   3   8     1944.28     2053.42     25.14 o
  -5   3   8      125.72      116.10      4.18 o
  -4   3   8     2014.31     2007.58     20.68 o
  -3   3   8       62.06       66.90      4.98 o
  -2   3   8      872.08      857.08     15.49 o
  -1   3   8      425.75      479.85      8.47 o
   0   3   8       12.84       -1.20      2.92 o
   1   3   8      169.54      163.81      7.24 o
   2   3   8       39.81       34.31      5.02 o
   3   3   8      419.77      412.87      7.92 o
   4   3   8      618.46      601.74      7.30 o
   5   3   8       16.32       17.31      4.08 o
   6   3   8     1541.43     1566.24     14.60 o
   7   3   8       11.37       13.41      1.94 o
   8   3   8      838.34      809.25      7.87 o
   9   3   8       25.49       18.65      2.43 o
  10   3   8      190.46      201.34      6.15 o
  11   3   8        4.86        1.63      2.03 o
  12   3   8       79.20       82.40      4.66 o
  13   3   8     1983.07     1951.92     18.82 o
  14   3   8      480.36      490.88      6.65 o
  15   3   8      740.05      736.43      9.96 o
  16   3   8       11.35       11.99      3.09 o
  17   3   8      357.59      355.44      6.78 o
  18   3   8      362.55      364.65      6.91 o
  19   3   8      143.68      140.31      5.93 o
  20   3   8     1074.67     1089.25     16.15 o
  21   3   8       35.63       35.81      4.67 o
  22   3   8       53.05       49.26      5.64 o
 -20   4   8       61.91       55.86      5.12 o
 -19   4   8        6.21        8.26      4.23 o
 -18   4   8      516.90      468.58      9.70 o
 -17   4   8      108.90      132.65      5.91 o
 -16   4   8        0.07        0.17      3.59 o
 -15   4   8      164.06      177.55      6.18 o
 -14   4   8      347.97      323.71     14.93 o
 -13   4   8       44.98       33.48      3.64 o
 -12   4   8      101.39       74.94      4.48 o
 -11   4   8       22.15       20.93      3.38 o
 -10   4   8       30.67       36.94      2.43 o
  -9   4   8      656.96      656.98      9.79 o
  -8   4   8        1.27        1.21      5.63 o
  -7   4   8      228.65      224.24      7.11 o
  -6   4   8     1683.30     1576.29     19.92 o
  -5   4   8      821.76      824.81     14.32 o
  -4   4   8      142.96      136.59      6.24 o
  -3   4   8      853.15      805.29     15.35 o
  -2   4   8       65.12       46.33      5.68 o
  -1   4   8     1602.39     1558.09     25.29 o
   0   4   8      356.55      366.37     22.03 o
   1   4   8     2016.53     2000.08     29.07 o
   2   4   8        8.31        3.68      8.26 o
   3   4   8      736.34      727.03     10.83 o
   4   4   8      184.09      166.97      4.58 o
   5   4   8      608.33      580.63      9.22 o
   6   4   8      482.82      509.28      8.64 o
   7   4   8      776.54      750.90      9.85 o
   8   4   8     7185.60     7083.99     56.79 o
   9   4   8      149.70      150.04      4.69 o
  10   4   8      846.42      832.28     11.36 o
  11   4   8       25.27       20.60      2.84 o
  12   4   8        1.05       -0.54      2.71 o
  13   4   8      577.95      580.57      8.61 o
  14   4   8      297.25      297.31      7.17 o
  15   4   8      512.38      529.27      8.28 o
  16   4   8       65.39       67.42      4.06 o
  17   4   8        8.27        4.79      3.65 o
  18   4   8       38.99       32.85      3.82 o
  19   4   8      163.74      170.61      6.03 o
  20   4   8       17.00       14.64      4.32 o
 -17   5   8       99.32      107.43      5.79 o
 -16   5   8       98.17       87.02      6.49 o
 -15   5   8       35.59       44.19      4.14 o
 -14   5   8       21.51       17.41      4.23 o
 -13   5   8        0.16       -4.94      3.29 o
 -12   5   8        3.14        3.35      3.66 o
 -11   5   8        2.95        6.09      5.38 o
 -10   5   8      192.40      195.67      8.80 o
  -9   5   8       76.54       84.20      6.67 o
  -8   5   8      416.95      382.83     10.65 o
  -7   5   8      257.81      265.09      9.49 o
  -6   5   8       73.50       73.20     15.07 o
  -5   5   8      461.38      476.43     11.93 o
  -4   5   8      112.95      118.04     23.51 o
  -3   5   8       30.95       39.68      5.49 o
  -2   5   8      356.54      367.96     10.28 o
  -1   5   8      383.89      414.20      9.62 o
   0   5   8      407.01      397.01      8.23 o
   1   5   8        1.26       -1.42      4.03 o
   2   5   8      460.46      442.25      8.84 o
   3   5   8      211.27      205.18      6.52 o
   4   5   8        3.61       -1.86      3.78 o
   5   5   8       19.22       14.00      3.60 o
   6   5   8      451.06      427.96      8.37 o
   7   5   8      397.32      383.82      6.99 o
   8   5   8       71.32       68.27      3.42 o
   9   5   8      321.84      319.94      7.95 o
  10   5   8       32.95       26.24      4.56 o
  11   5   8       38.43       39.12      3.96 o
  12   5   8       14.98       14.43      3.15 o
  13   5   8      134.73      153.37      5.25 o
  14   5   8       51.88       66.19      4.47 o
  15   5   8        3.32        2.67      3.45 o
  16   5   8       12.49       19.40      3.64 o
  17   5   8       39.04       40.44      3.86 o
 -13   6   8        6.20       -1.61      8.44 o
 -12   6   8       11.65       12.06      8.84 o
 -11   6   8       33.62       41.40      9.24 o
 -10   6   8       58.95       52.25      9.24 o
  -9   6   8       24.86       39.39      8.84 o
  -8   6   8       49.57       56.80     10.05 o
  -7   6   8       60.54       73.34      6.96 o
  -6   6   8      197.66      211.88      9.66 o
  -5   6   8      145.12      138.96      7.81 o
  -4   6   8       17.37       18.35      5.66 o
  -3   6   8        3.36        9.31      6.43 o
  -2   6   8      328.00      302.62      8.10 o
  -1   6   8      798.79      847.47     13.44 o
   0   6   8      142.20      141.97      6.39 o
   1   6   8      103.32      103.02      5.37 o
   2   6   8       14.68        4.15      5.52 o
   3   6   8       38.07       36.43      4.46 o
   4   6   8        0.08       -3.00      4.01 o
   5   6   8       50.77       53.28      4.60 o
   6   6   8      352.01      343.28      9.74 o
   7   6   8       11.28        0.60      5.68 o
   8   6   8      500.38      566.32     23.91 o
   9   6   8      253.68      250.25      9.33 o
  10   6   8       31.02       26.36      6.35 o
  11   6   8      102.97      131.33     12.46 o
  12   6   8       35.78       43.86      6.64 o
  -4   7   8       14.63       17.28      9.24 o
  -3   7   8       58.34       55.88      6.52 o
  -2   7   8        1.34       -2.33      5.78 o
  -1   7   8        2.09       -8.44      5.63 o
   0   7   8        0.05       -2.90     12.26 o
   1   7   8        2.48       -3.25      6.63 o
   2   7   8       11.84       14.58      5.95 o
   3   7   8      385.13      361.34     15.68 o
 -24   1   9      246.44      243.50      8.51 o
 -23   1   9      628.36      669.16     10.74 o
 -22   1   9       22.78       22.83      4.15 o
 -21   1   9      177.23      177.55      5.96 o
 -20   1   9      106.66      107.38      4.78 o
 -19   1   9       53.12       45.59      3.90 o
 -18   1   9      720.47      668.17      9.79 o
 -17   1   9      212.43      203.16      5.71 o
 -16   1   9     1207.06     1188.96     14.31 o
 -15   1   9     1351.44     1304.89     13.46 o
 -14   1   9     1851.11     1835.51     17.92 o
 -13   1   9        1.30        3.13      2.48 o
 -12   1   9      868.77      905.08      9.82 o
 -11   1   9      434.47      425.65      5.89 o
 -10   1   9     1099.34     1152.08     10.65 o
  -9   1   9      170.47      186.31      3.62 o
  -8   1   9     1036.35     1087.25     11.81 o
  -7   1   9     1643.50     1698.39     18.75 o
  -6   1   9      903.04     1028.17     12.88 o
  -5   1   9     4399.82     4746.16     59.20 o
  -4   1   9        0.09       -2.82      1.88 o
  -3   1   9    10749.30    11340.94     89.81 o
  -2   1   9       22.63       16.26      1.77 o
  -1   1   9      106.98      131.09      2.82 o
   0   1   9       58.90       64.70      2.02 o
   1   1   9        5.78        0.52      1.24 o
   2   1   9     2135.23     2168.08     18.06 o
   3   1   9       75.19      121.53      2.98 o
   4   1   9     7170.55     7453.56     59.45 o
   5   1   9      900.97      947.99      8.43 o
   6   1   9     2639.11     2686.98     22.31 o
   7   1   9      274.09      295.08      4.12 o
   8   1   9      189.56      248.40      3.98 o
   9   1   9       98.65       83.34      2.45 o
  10   1   9       97.84       97.54      3.27 o
  11   1   9      378.19      355.33      4.76 o
  12   1   9       13.53       12.98      2.10 o
  13   1   9     1024.05     1023.31      9.80 o
  14   1   9      139.17      145.16      4.17 o
  15   1   9      350.54      339.71      6.07 o
  16   1   9       39.87       38.63      3.21 o
  17   1   9      319.34      323.05      6.36 o
  18   1   9      275.40      269.04      6.01 o
  19   1   9      256.94      255.51      6.02 o
  20   1   9      991.38      982.19     12.61 o
  21   1   9      568.82      625.45      9.54 o
  22   1   9       13.67       22.10      3.76 o
  23   1   9       34.20       32.26      4.12 o
 -23   2   9       23.81       29.85      5.13 o
 -22   2   9       69.41       72.21      5.44 o
 -21   2   9       86.98      117.62      5.90 o
 -20   2   9      577.95      609.27     11.10 o
 -19   2   9      572.11      572.36     10.57 o
 -18   2   9      744.97      753.03     10.62 o
 -17   2   9      586.13      527.50      8.40 o
 -16   2   9      370.81      369.59      7.02 o
 -15   2   9     1305.43     1254.76     14.95 o
 -14   2   9      292.22      266.50      7.02 o
 -13   2   9       59.71       43.29      3.34 o
 -12   2   9        1.09        0.33      3.19 o
 -11   2   9      509.92      494.79      7.11 o
 -10   2   9      340.51      314.70      4.85 o
  -9   2   9      150.21      144.77      3.31 o
  -8   2   9     1084.30      998.12     11.61 o
  -7   2   9     1397.42     1427.73     13.61 o
  -6   2   9      111.84      102.55      3.14 o
  -5   2   9     1760.87     1770.55     21.51 o
  -4   2   9        8.42       -1.05      0.91 o
  -3   2   9      107.60       76.58      2.47 o
  -2   2   9      939.93      955.24      8.84 o
  -1   2   9      460.72      558.01      5.77 o
   0   2   9     1357.96     1383.32     11.99 o
   1   2   9      584.77      718.20      6.90 o
   2   2   9      347.19      289.12      4.70 o
   3   2   9       43.53       69.04      2.60 o
   4   2   9     1228.28     1340.22     12.56 o
   5   2   9     1570.36     1598.99     18.16 o
   6   2   9     4598.87     4951.97     40.23 o
   7   2   9     2173.52     2157.77     20.00 o
   8   2   9       33.24       56.62      3.86 o
   9   2   9     3140.61     3048.98     27.67 o
  10   2   9      741.41      765.25      7.79 o
  11   2   9       19.92       20.78      2.18 o
  12   2   9        1.99        2.79      2.09 o
  13   2   9      292.87      278.31      4.95 o
  14   2   9      900.42      908.11      9.94 o
  15   2   9     1433.97     1440.64     14.50 o
  16   2   9       83.15       82.90      3.41 o
  17   2   9      342.21      365.35      6.73 o
  18   2   9      261.87      267.63      6.15 o
  19   2   9       28.60       30.93      5.68 o
  20   2   9      441.20      442.12      9.40 o
  21   2   9       14.29        5.43      4.23 o
  22   2   9       17.34       15.25      6.45 o
 -22   3   9        1.27        4.49      4.41 o
 -21   3   9      115.30      108.76      6.07 o
 -20   3   9        0.02       -0.97      4.97 o
 -19   3   9        0.99       10.65      4.41 o
 -18   3   9        9.08       13.09      4.98 o
 -17   3   9      366.72      363.86      8.27 o
 -16   3   9       42.03       39.62      4.51 o
 -15   3   9      241.11      217.80      6.67 o
 -14   3   9      105.00       95.03      5.03 o
 -13   3   9      171.58      163.66      8.07 o
 -12   3   9      448.97      453.24      7.95 o
 -11   3   9       20.32       23.99      2.68 o
 -10   3   9       26.50       17.60      2.08 o
  -9   3   9      303.80      295.04      3.88 o
  -8   3   9      901.16      900.78      9.25 o
  -7   3   9     3520.73     3627.61     42.66 o
  -6   3   9      383.34      387.49      7.21 o
  -5   3   9       71.32       83.09      4.43 o
  -4   3   9     1111.58     1039.57     11.60 o
  -3   3   9      144.44      164.43      5.50 o
  -2   3   9      670.62      667.50     20.50 o
  -1   3   9       24.11       18.05      4.83 o
   0   3   9      312.88      323.96      7.14 o
   1   3   9       33.66       26.06      4.81 o
   2   3   9        7.23        9.41      1.85 o
   3   3   9       42.30       63.55      5.81 o
   4   3   9      911.71      947.73     13.17 o
   5   3   9       18.77       14.07      4.64 o
   6   3   9      270.16      272.46      4.31 o
   7   3   9        0.85        0.73      1.50 o
   8   3   9       76.60       66.93      2.39 o
   9   3   9      140.55      139.85      3.42 o
  10   3   9     1343.17     1308.33     13.22 o
  11   3   9      911.11      880.12     10.16 o
  12   3   9      736.56      758.99      8.73 o
  13   3   9        0.31        2.28      2.86 o
  14   3   9       16.89       15.28      4.24 o
  15   3   9       93.59       97.08      5.75 o
  16   3   9      283.88      271.62      8.47 o
  17   3   9      696.02      699.80      9.80 o
  18   3   9        3.87        5.99      3.36 o
  19   3   9       13.61       12.06      3.96 o
  20   3   9       34.83       32.82      4.54 o
  21   3   9        7.24        3.94      4.30 o
 -20   4   9       16.01       14.45      4.48 o
 -19   4   9        2.25       10.47      4.34 o
 -18   4   9        2.70        6.52      4.95 o
 -17   4   9      344.32      341.93      8.51 o
 -16   4   9       98.88       91.57      5.01 o
 -15   4   9        9.30        8.43      3.89 o
 -14   4   9        0.03       -1.16      3.64 o
 -13   4   9       37.12       41.10      4.24 o
 -12   4   9      286.49      269.74      6.61 o
 -11   4   9       92.45       98.03      4.43 o
 -10   4   9      287.21      269.07      5.66 o
  -9   4   9     1996.83     1905.30     30.69 o
  -8   4   9        3.52        5.81      7.64 o
  -7   4   9      465.83      449.17     11.49 o
  -6   4   9     1475.87     1461.05     28.74 o
  -5   4   9        6.57        0.92      4.97 o
  -4   4   9      511.63      521.43     13.67 o
  -3   4   9        4.59       -2.58      4.81 o
  -2   4   9       68.25       56.81      5.95 o
  -1   4   9       27.78       28.34      7.64 o
   0   4   9     2992.72     2933.60     43.77 o
   1   4   9     1317.15     1300.17     21.88 o
   2   4   9      134.96       95.39      6.11 o
   3   4   9      123.63      112.34      6.23 o
   4   4   9      623.84      578.63     12.66 o
   5   4   9      306.42      309.92      9.38 o
   6   4   9       36.87       27.80      5.49 o
   7   4   9     1376.25     1360.12     18.40 o
   8   4   9      227.67      230.23      7.03 o
   9   4   9        2.21        2.75      1.97 o
  10   4   9      175.36      162.10      6.30 o
  11   4   9      287.06      280.21      5.74 o
  12   4   9      245.62      249.41      5.74 o
  13   4   9       89.51       89.29      4.21 o
  14   4   9       40.90       44.00      3.51 o
  15   4   9      196.48      191.85      5.52 o
  16   4   9      112.02       96.59      4.58 o
  17   4   9       10.31       14.97      3.71 o
  18   4   9       39.35       41.01      3.90 o
  19   4   9      328.36      308.40      6.92 o
 -17   5   9       42.87       38.78      4.52 o
 -16   5   9        6.02        6.52      3.78 o
 -15   5   9       13.89       16.04      6.81 o
 -14   5   9      143.03      142.81      6.51 o
 -13   5   9       81.39       74.01     12.66 o
 -12   5   9      554.01      606.27     14.35 o
 -11   5   9        5.26        1.73      5.54 o
 -10   5   9      200.96      202.58      8.81 o
  -9   5   9        7.71       16.48      5.40 o
  -8   5   9        0.46        7.05      5.49 o
  -7   5   9       68.39       84.73      6.82 o
  -6   5   9      326.19      369.05     15.88 o
  -5   5   9     3157.29     3236.85     48.88 o
  -4   5   9      570.65      571.55     13.07 o
  -3   5   9      142.57      132.46      7.53 o
  -2   5   9      754.80      725.15     15.05 o
  -1   5   9      576.77      585.34     13.20 o
   0   5   9     1133.60     1082.83     19.60 o
   1   5   9        2.00       -8.30      5.54 o
   2   5   9     2477.77     2417.57     30.06 o
   3   5   9       10.89       13.35     12.81 o
   4   5   9      615.04      627.69     10.44 o
   5   5   9        9.41        5.72      3.69 o
   6   5   9      260.15      252.69      6.72 o
   7   5   9      389.96      400.84      7.16 o
   8   5   9        0.18       -0.21      3.66 o
   9   5   9      185.89      178.79      5.92 o
  10   5   9       93.91       87.67      5.37 o
  11   5   9       59.64       64.45      5.26 o
  12   5   9      102.61      103.88      4.09 o
  13   5   9        2.03        3.16      3.25 o
  14   5   9        0.57        1.76      3.44 o
  15   5   9       13.89       15.13      3.54 o
  16   5   9      234.13      261.22      6.53 o
 -12   6   9      144.28      157.16     12.46 o
 -11   6   9      107.62       83.20     10.45 o
 -10   6   9      374.15      354.10     16.48 o
  -9   6   9       23.25       13.77      6.35 o
  -8   6   9        2.18        4.46      5.95 o
  -7   6   9       29.04       36.27      6.25 o
  -6   6   9       67.98       74.79      7.11 o
  -5   6   9       25.53       28.93      6.63 o
  -4   6   9       14.52       10.24      8.04 o
  -3   6   9      281.70      294.09     10.22 o
  -2   6   9      157.96      146.98      8.35 o
  -1   6   9      471.19      473.09     12.51 o
   0   6   9      489.82      533.72     10.38 o
   1   6   9      426.41      416.99      9.10 o
   2   6   9       44.40       34.42      5.08 o
   3   6   9      203.70      233.64     13.39 o
   4   6   9      294.22      261.98      7.36 o
   5   6   9       74.82       70.73      9.85 o
   6   6   9      104.77       96.66      5.79 o
   7   6   9      442.52      475.03      8.84 o
   8   6   9       33.12       37.16      4.41 o
   9   6   9      289.16      308.62     11.04 o
  10   6   9      141.71      128.98      7.81 o
  11   6   9      114.66      130.97      8.10 o
 -24   0  10      398.71      395.02     12.34 o
 -23   0  10      541.02      600.06     14.35 o
 -22   0  10      242.71      234.70     15.07 o
 -21   0  10      223.39      216.65     18.89 o
 -20   0  10      254.81      254.83      9.09 o
 -19   0  10      171.77      175.28      8.35 o
 -18   0  10      377.76      385.98     10.37 o
 -17   0  10      870.37      858.90     16.20 o
 -16   0  10      602.89      582.00     12.51 o
 -15   0  10     2741.35     2746.85     41.21 o
 -14   0  10     1603.03     1581.38     57.28 o
 -13   0  10     1618.20     1604.57     20.41 o
 -12   0  10     1959.08     2040.17     25.13 o
 -11   0  10     2755.54     2890.20     34.34 o
 -10   0  10      752.04      889.46     12.43 o
  -9   0  10     2707.32     2772.42     32.79 o
  -8   0  10      274.80      285.15      5.79 o
  -7   0  10     1972.81     2028.63     24.44 o
  -6   0  10     1858.12     1912.26     23.05 o
  -5   0  10      138.95      204.00      5.54 o
  -4   0  10      110.69      123.30      4.24 o
  -3   0  10     1016.03     1036.59     21.31 o
  -2   0  10      175.38      160.40      4.70 o
  -1   0  10      179.88      169.32      4.70 o
   0   0  10      348.84      382.18      7.38 o
   1   0  10       12.94        7.77      2.53 o
   2   0  10     4063.24     4164.80     47.80 o
   3   0  10        4.13        0.18      2.10 o
   4   0  10       18.58        8.54      2.60 o
   5   0  10      801.84      849.25     16.30 o
   6   0  10       58.25       61.33      3.19 o
   7   0  10      408.30      413.19      6.94 o
   8   0  10     3474.78     3459.86     40.37 o
   9   0  10      243.91      266.13      4.78 o
  10   0  10        0.09        1.33      2.49 o
  11   0  10      414.30      418.67      7.83 o
  12   0  10      100.31       98.16      4.64 o
  13   0  10      248.06      243.01      7.50 o
  14   0  10      904.35      927.28     16.06 o
  15   0  10     1097.89     1068.32     17.90 o
  16   0  10       46.16       42.11      4.55 o
  17   0  10      310.47      319.00      9.08 o
  18   0  10      126.57      126.86      6.82 o
  19   0  10      616.57      594.13     12.50 o
  20   0  10        2.59        7.64      4.83 o
  21   0  10        6.12        5.49      4.97 o
  22   0  10        3.46        2.30      4.97 o
  23   0  10       17.61       15.15      6.23 o
 -23   1  10       27.86       23.91      5.04 o
 -22   1  10      388.05      422.13      9.77 o
 -21   1  10       40.39       45.84      4.30 o
 -20   1  10        2.84        2.00      3.81 o
 -19   1  10      295.76      283.42      6.68 o
 -18   1  10       18.73       14.10      3.70 o
 -17   1  10       40.23       37.00      4.00 o
 -16   1  10      510.25      520.38      9.28 o
 -15   1  10      123.48      108.21      4.31 o
 -14   1  10      143.68      130.26      4.21 o
 -13   1  10      517.27      508.50      7.51 o
 -12   1  10      169.32      170.54      8.01 o
 -11   1  10      152.10      157.25      4.25 o
 -10   1  10      195.88      222.95      4.34 o
  -9   1  10       80.11       90.23      3.21 o
  -8   1  10      369.17      358.15      5.09 o
  -7   1  10      568.96      668.76      7.97 o
  -6   1  10       10.53       15.53      1.76 o
  -5   1  10      548.91      604.26      7.48 o
  -4   1  10      858.91      817.50     19.09 o
  -3   1  10       80.91       71.38      2.69 o
  -2   1  10       99.54       67.52      2.31 o
  -1   1  10      259.01      235.83      3.65 o
   0   1  10      244.81      260.00      3.81 o
   1   1  10      760.35      869.92      8.14 o
   2   1  10      242.12      212.41      3.88 o
   3   1  10     1124.31     1018.91     23.60 o
   4   1  10      145.31      143.34      3.59 o
   5   1  10      678.21      632.73      6.05 o
   6   1  10       41.32       33.91      1.65 o
   7   1  10     1004.54     1027.39      9.62 o
   8   1  10      395.57      390.22      5.03 o
   9   1  10       20.32       19.67      2.37 o
  10   1  10     1507.72     1446.00     12.90 o
  11   1  10        2.46        0.79      2.88 o
  12   1  10       28.88       20.79      2.20 o
  13   1  10       20.40       18.20      2.18 o
  14   1  10      648.87      629.05      7.49 o
  15   1  10      378.37      358.08      6.34 o
  16   1  10       67.62       71.79      4.31 o
  17   1  10       27.11       29.45      3.33 o
  18   1  10       14.85       17.78      3.34 o
  19   1  10      110.45      114.14      5.80 o
  20   1  10      199.07      208.37      5.87 o
  21   1  10       32.91       34.80      4.01 o
  22   1  10       40.33       45.21      8.57 o
  23   1  10       61.42       55.07      7.11 o
 -23   2  10      378.05      432.60     13.61 o
 -22   2  10      105.12      118.68      6.06 o
 -21   2  10      370.55      394.58     13.10 o
 -20   2  10      200.72      207.16      7.38 o
 -19   2  10       95.68      107.17      5.55 o
 -18   2  10      538.04      561.66     10.40 o
 -17   2  10      125.79      137.13      5.98 o
 -16   2  10      205.68      239.34      6.14 o
 -15   2  10        0.60        0.05      3.20 o
 -14   2  10       15.15        9.75      4.99 o
 -13   2  10       43.35       41.79      3.38 o
 -12   2  10      112.82      111.97      3.56 o
 -11   2  10       48.07       41.88      2.42 o
 -10   2  10        4.70        5.09      1.97 o
  -9   2  10      703.67      695.83      9.06 o
  -8   2  10       99.86       95.16      2.87 o
  -7   2  10      668.31      710.51      7.66 o
  -6   2  10      120.27      119.15      2.85 o
  -5   2  10      821.08      818.17      8.34 o
  -4   2  10      857.98      789.61      7.93 o
  -3   2  10       31.26       49.34      2.96 o
  -2   2  10        3.66        1.92      1.68 o
  -1   2  10       92.46      116.44      3.00 o
   0   2  10       36.41       49.12      3.60 o
   1   2  10      117.48      136.10      3.15 o
   2   2  10        0.54        4.44      1.61 o
   3   2  10      271.88      310.14      3.74 o
   4   2  10     1517.65     1544.94     13.13 o
   5   2  10      130.31      117.69      2.92 o
   6   2  10      220.29      256.04      3.82 o
   7   2  10      113.57      113.67      3.17 o
   8   2  10     1314.23     1341.27     14.78 o
   9   2  10       13.10        6.25      2.16 o
  10   2  10       36.74       36.30      2.24 o
  11   2  10       59.42       62.37      2.55 o
  12   2  10      160.39      152.59      4.02 o
  13   2  10      114.59       95.04      3.43 o
  14   2  10      460.56      446.34      6.33 o
  15   2  10      348.16      346.88      5.61 o
  16   2  10        3.46        3.45      2.50 o
  17   2  10      444.37      449.08      8.77 o
  18   2  10      893.01      897.15     13.66 o
  19   2  10       75.91       71.86      4.84 o
  20   2  10      105.48       99.41      5.24 o
  21   2  10       11.92       -1.79      4.25 o
  22   2  10        0.72        5.65      5.59 o
 -21   3  10       20.45       26.54      9.00 o
 -20   3  10      191.49      195.46      7.57 o
 -19   3  10       37.03       31.79      4.63 o
 -18   3  10      216.27      208.88      7.03 o
 -17   3  10       76.96       74.33      4.91 o
 -16   3  10        1.28        3.65      3.70 o
 -15   3  10       17.49       22.35      4.03 o
 -14   3  10        1.22        2.98      3.65 o
 -13   3  10      272.77      274.45      6.86 o
 -12   3  10     1645.57     1644.97     21.42 o
 -11   3  10       34.83       39.73      3.64 o
 -10   3  10       50.15       41.25      2.61 o
  -9   3  10      849.37      791.28      9.96 o
  -8   3  10       13.53        4.95      1.68 o
  -7   3  10      368.36      334.34      9.96 o
  -6   3  10       92.38       95.78      4.37 o
  -5   3  10      350.07      345.51     10.01 o
  -4   3  10     2374.58     2259.92     27.38 o
  -3   3  10        0.42       -0.10      6.80 o
  -2   3  10      802.18      814.74     30.95 o
  -1   3  10       23.74       10.26      5.38 o
   0   3  10      175.26      200.41     10.10 o
   1   3  10     2044.33     2099.93     30.09 o
   2   3  10        2.21       -4.93     10.05 o
   3   3  10     1053.62     1025.90     13.78 o
   4   3  10      613.94      626.17     10.90 o
   5   3  10      805.44      789.02     11.41 o
   6   3  10        3.63       10.38      3.21 o
   7   3  10        4.17        0.69      1.58 o
   8   3  10       15.23       11.89      2.61 o
   9   3  10      692.09      697.06      7.71 o
  10   3  10      454.01      429.77      6.40 o
  11   3  10       20.17       23.24      4.47 o
  12   3  10      997.58     1001.51     12.30 o
  13   3  10     1165.22     1182.96     13.98 o
  14   3  10       84.21       84.13      3.82 o
  15   3  10      802.95      771.31     11.89 o
  16   3  10       52.92       54.13      4.06 o
  17   3  10      725.88      754.94     10.47 o
  18   3  10       79.90       78.98      4.09 o
  19   3  10       11.11       11.74      4.30 o
  20   3  10       88.72       73.89      6.84 o
 -19   4  10       86.80      109.40      8.83 o
 -18   4  10      483.38      502.41     10.05 o
 -17   4  10        0.69       11.20      5.10 o
 -16   4  10      116.64      117.58      5.73 o
 -15   4  10       83.91       99.43      5.41 o
 -14   4  10      496.63      460.90      9.22 o
 -13   4  10      834.98      811.07     12.36 o
 -12   4  10      183.14      185.35      5.62 o
 -11   4  10     3141.30     3129.26     37.57 o
 -10   4  10       24.39       23.93      5.68 o
  -9   4  10      814.07      844.27     17.05 o
  -8   4  10      214.76      201.34      8.38 o
  -7   4  10      131.34      125.68      8.04 o
  -6   4  10     2193.37     2099.07     33.11 o
  -5   4  10      341.22      336.11     12.86 o
  -4   4  10       30.57       27.37      5.60 o
  -3   4  10      148.50      145.90      8.18 o
  -2   4  10        6.04        7.94      5.21 o
  -1   4  10      207.12      180.66      8.38 o
   0   4  10      357.10      320.59      9.90 o
   1   4  10      312.40      278.49      9.23 o
   2   4  10      411.85      405.05     10.50 o
   3   4  10      464.53      424.96     11.86 o
   4   4  10      524.30      508.96     11.94 o
   5   4  10       71.97       73.14      9.04 o
   6   4  10      741.61      717.54     14.49 o
   7   4  10       87.07       75.69      5.37 o
   8   4  10      127.18      131.79      6.00 o
   9   4  10      501.19      513.86     12.36 o
  10   4  10       74.06       79.85      3.68 o
  11   4  10      227.33      229.27      5.45 o
  12   4  10       53.02       59.68      3.37 o
  13   4  10      328.81      334.12      6.56 o
  14   4  10      206.44      203.41      5.52 o
  15   4  10       54.26       68.27      4.04 o
  16   4  10      393.20      411.63      7.55 o
  17   4  10      118.58      124.06      5.30 o
  18   4  10        0.04       -0.36      3.42 o
 -16   5  10      139.82      131.89      8.51 o
 -15   5  10       23.03       34.01      9.45 o
 -14   5  10       82.41       83.42      7.67 o
 -13   5  10       13.15       10.45      6.25 o
 -12   5  10        1.77       11.05      6.25 o
 -11   5  10        0.05       -6.78      5.66 o
 -10   5  10      593.04      598.90     14.33 o
  -9   5  10       55.32       50.90      6.52 o
  -8   5  10      258.73      294.36     10.65 o
  -7   5  10       10.62       15.12      5.54 o
  -6   5  10      700.43      708.29     15.63 o
  -5   5  10       32.77       47.02      6.39 o
  -4   5  10      161.71      168.45      8.51 o
  -3   5  10      243.68      266.33      9.61 o
  -2   5  10       18.83       14.60      5.54 o
  -1   5  10      582.20      536.33     12.78 o
   0   5  10       20.10       26.44      5.95 o
   1   5  10      312.55      272.02      9.94 o
   2   5  10       23.37       20.92      5.68 o
   3   5  10       18.38       14.43      5.54 o
   4   5  10      392.91      368.53     24.32 o
   5   5  10       10.50       13.03      5.54 o
   6   5  10        4.96        1.39      5.49 o
   7   5  10       16.86       17.14      4.28 o
   8   5  10      178.16      160.56      9.04 o
   9   5  10      161.16      155.60      6.13 o
  10   5  10        3.01        2.09      4.48 o
  11   5  10      125.39      114.90      5.95 o
  12   5  10       29.54       30.68      4.84 o
  13   5  10       23.87       30.25      4.95 o
  14   5  10       12.63        5.23      4.79 o
  15   5  10        5.92       10.57      3.68 o
 -11   6  10      525.91      556.67     20.50 o
 -10   6  10      409.08      438.81     12.64 o
  -9   6  10      551.71      565.12     14.63 o
  -8   6  10        0.32        1.02      8.44 o
  -7   6  10       99.12      103.96      7.67 o
  -6   6  10      255.72      276.27     13.26 o
  -5   6  10      784.68      797.82     17.19 o
  -4   6  10     1177.71     1211.89     22.31 o
  -3   6  10       27.96       10.42      7.84 o
  -2   6  10      283.00      284.52     10.65 o
  -1   6  10       13.48       14.79      5.82 o
   0   6  10       51.14       63.28      7.84 o
   1   6  10       52.78       48.37      7.03 o
   2   6  10       10.05       -3.22      6.83 o
   3   6  10       60.84       49.96      6.25 o
   4   6  10       56.64       64.92      8.04 o
   5   6  10        4.18        0.16      6.43 o
   6   6  10        9.43       10.32      4.78 o
   7   6  10        3.53       -1.71      4.20 o
   8   6  10        0.21       -5.05      3.94 o
   9   6  10      306.57      316.53      9.00 o
  10   6  10       64.44       65.67      7.11 o
 -23   1  11      301.75      294.41     10.19 o
 -22   1  11      210.66      208.60     13.45 o
 -21   1  11      121.52      123.15     11.12 o
 -20   1  11      152.88      140.80      5.70 o
 -19   1  11       80.69       80.35      4.50 o
 -18   1  11      396.29      380.34      7.71 o
 -17   1  11       50.97       50.08      4.00 o
 -16   1  11       13.26       13.76      4.47 o
 -15   1  11     1333.83     1293.94     15.46 o
 -14   1  11      526.18      508.52      8.22 o
 -13   1  11     1182.73     1080.92     13.25 o
 -12   1  11        0.03       -3.26      2.23 o
 -11   1  11      114.91      117.84      3.69 o
 -10   1  11      215.94      213.89      5.19 o
  -9   1  11        2.92       -2.77      1.84 o
  -8   1  11     1065.19     1072.62     10.09 o
  -7   1  11      623.32      605.79      6.49 o
  -6   1  11      743.00      728.94      7.35 o
  -5   1  11       85.70      102.22      3.51 o
  -4   1  11      230.07      225.50      3.56 o
  -3   1  11      232.86      252.16      5.68 o
  -2   1  11     1087.82     1035.19     10.51 o
  -1   1  11      891.20      881.63      9.31 o
   0   1  11        0.20       -1.21      1.62 o
   1   1  11     1395.24     1369.77     13.31 o
   2   1  11     5822.73     6045.04     59.63 o
   3   1  11      103.57      102.13      3.29 o
   4   1  11      243.06      260.23      3.96 o
   5   1  11        5.44        3.77      2.05 o
   6   1  11     2845.98     2940.18     24.49 o
   7   1  11      137.33      117.06      3.28 o
   8   1  11     1103.07     1120.47     10.52 o
   9   1  11      713.74      725.38      8.18 o
  10   1  11      130.56      114.57      3.50 o
  11   1  11        1.54        2.58      2.13 o
  12   1  11      238.59      225.27      4.94 o
  13   1  11      144.63      138.29      3.72 o
  14   1  11       80.85       75.44      3.12 o
  15   1  11        0.09        2.85      2.94 o
  16   1  11      972.05      948.17     12.00 o
  17   1  11      293.27      299.34      6.16 o
  18   1  11       29.76       27.65      3.41 o
  19   1  11      186.25      194.00      5.81 o
  20   1  11      113.93      110.42      8.93 o
  21   1  11      603.63      633.92     11.29 o
  22   1  11      174.88      190.12      7.19 o
 -22   2  11        0.21        1.59      4.74 o
 -21   2  11       56.80       64.79      5.60 o
 -20   2  11       96.39      103.02      5.79 o
 -19   2  11      206.60      229.63     13.39 o
 -18   2  11       62.00       58.76      5.70 o
 -17   2  11      378.50      332.66      7.97 o
 -16   2  11      179.59      170.44      6.46 o
 -15   2  11        3.05        1.33      3.30 o
 -14   2  11      782.32      740.67     13.72 o
 -13   2  11      887.64      822.49     10.80 o
 -12   2  11     1004.79      988.13     12.17 o
 -11   2  11       28.31       22.14      2.36 o
 -10   2  11      425.83      417.64      5.73 o
  -9   2  11       46.80       36.38      3.14 o
  -8   2  11      618.44      583.90      6.88 o
  -7   2  11       88.21       87.56      2.87 o
  -6   2  11       10.01       10.43      1.77 o
  -5   2  11      187.13      175.84      3.27 o
  -4   2  11      832.28      937.89     11.72 o
  -3   2  11     2783.74     2905.85     29.35 o
  -2   2  11      211.26      216.83      5.56 o
  -1   2  11      370.34      357.88      5.66 o
   0   2  11      131.36      152.10      3.94 o
   1   2  11      853.28      872.33     10.18 o
   2   2  11      114.64      106.60      7.73 o
   3   2  11     1295.16     1304.87     11.25 o
   4   2  11       25.33       47.05      2.10 o
   5   2  11      222.77      241.11      5.87 o
   6   2  11     2718.35     2713.83     22.60 o
   7   2  11      530.36      548.89      6.63 o
   8   2  11      958.61     1002.60     11.68 o
   9   2  11     1013.99      996.94     10.45 o
  10   2  11      859.20      837.27      8.45 o
  11   2  11      362.01      363.08      5.56 o
  12   2  11      304.61      291.35      5.11 o
  13   2  11       30.28       30.63      2.63 o
  14   2  11        1.55       -0.30      2.36 o
  15   2  11      278.43      257.66      5.54 o
  16   2  11       98.13       99.88      4.24 o
  17   2  11      403.62      404.86      7.01 o
  18   2  11      387.44      377.01      8.47 o
  19   2  11      161.55      154.40      7.50 o
  20   2  11      163.74      147.04      7.88 o
  21   2  11      123.36      131.58      7.54 o
 -21   3  11       20.33       31.40      7.19 o
 -20   3  11       23.21       29.59      4.79 o
 -19   3  11       47.47       74.19      5.41 o
 -18   3  11       51.10       45.99      4.67 o
 -17   3  11        6.39       13.43      4.13 o
 -16   3  11       17.45        9.42      3.99 o
 -15   3  11      202.95      192.73      7.06 o
 -14   3  11      121.84      140.02      5.90 o
 -13   3  11       74.80       65.64      4.29 o
 -12   3  11       13.03       10.23      3.59 o
 -11   3  11     1004.64      978.92     17.10 o
 -10   3  11      222.98      226.18      4.46 o
  -9   3  11      198.15      186.02      5.11 o
  -8   3  11     1319.69     1284.18     17.22 o
  -7   3  11       82.72       70.14      4.00 o
  -6   3  11      117.16      112.24      4.63 o
  -5   3  11       11.66       15.02      4.68 o
  -4   3  11      107.24      107.09      4.26 o
  -3   3  11      439.66      468.08     11.99 o
  -2   3  11     2929.44     2848.84     33.80 o
  -1   3  11        5.51       -4.62      5.12 o
   0   3  11       30.10       23.10      5.25 o
   1   3  11      112.05       98.53      4.06 o
   2   3  11       63.63       72.82      3.13 o
   3   3  11      120.52      122.38      4.21 o
   4   3  11      125.54      124.94      5.57 o
   5   3  11      244.26      214.18      5.48 o
   6   3  11       38.07       33.83      4.00 o
   7   3  11      328.94      288.25      3.83 o
   8   3  11      145.79      141.50      3.11 o
   9   3  11      417.88      439.68      6.45 o
  10   3  11       10.49        6.32      7.69 o
  11   3  11      168.62      163.01      8.99 o
  12   3  11        9.31        6.71      2.80 o
  13   3  11      630.89      629.90      9.92 o
  14   3  11       22.82       23.32      3.27 o
  15   3  11     1090.91     1061.41     13.16 o
  16   3  11       25.29       20.62      3.31 o
  17   3  11       18.32       24.04      3.52 o
  18   3  11       43.16       50.43      4.12 o
  19   3  11        3.16        5.35      4.58 o
  20   3  11      121.56      126.66      6.52 o
 -18   4  11        4.23        6.93      4.39 o
 -17   4  11      221.34      228.92      7.40 o
 -16   4  11      368.49      370.49     12.86 o
 -15   4  11        3.42       -0.61      3.70 o
 -14   4  11        1.72        1.65      3.58 o
 -13   4  11        5.12        9.18      3.33 o
 -12   4  11       44.19       44.31      5.38 o
 -11   4  11       45.23       39.74      6.03 o
 -10   4  11        1.83       -0.60      5.40 o
  -9   4  11      774.55      754.79     15.77 o
  -8   4  11       54.69       44.20      6.07 o
  -7   4  11        8.30        3.86      5.54 o
  -6   4  11       88.77       83.89      6.67 o
  -5   4  11       64.66       61.61      6.07 o
  -4   4  11      519.33      508.38     12.08 o
  -3   4  11      557.81      519.42     12.21 o
  -2   4  11       51.94       58.59      8.64 o
  -1   4  11       13.56        3.34      5.83 o
   0   4  11      518.30      486.84     11.64 o
   1   4  11      171.13      145.74     11.05 o
   2   4  11      300.01      241.98     11.46 o
   3   4  11       21.24       18.78      5.21 o
   4   4  11      629.15      559.73     12.91 o
   5   4  11      189.39      187.68      7.94 o
   6   4  11      108.71      104.51      7.23 o
   7   4  11        0.27       -4.50      3.83 o
   8   4  11       68.80       66.38      4.78 o
   9   4  11       69.68       66.02      5.95 o
  10   4  11      398.76      399.12      6.32 o
  11   4  11      253.66      259.28      5.52 o
  12   4  11        0.10        2.09      2.78 o
  13   4  11        7.75        8.27      2.96 o
  14   4  11       44.87       44.15      3.55 o
  15   4  11      366.52      372.49      7.15 o
  16   4  11        1.34        3.25      3.26 o
  17   4  11       63.56       68.35      5.86 o
  18   4  11       61.56       66.37      4.19 o
 -15   5  11        9.73        5.44      9.65 o
 -14   5  11        6.95       16.57      7.23 o
 -13   5  11       51.12       44.70      6.54 o
 -12   5  11      147.11      133.02     16.88 o
 -11   5  11        0.56       -5.65      6.11 o
 -10   5  11       53.34       38.83      6.39 o
  -9   5  11      340.19      350.11     10.94 o
  -8   5  11       15.34       20.96      6.23 o
  -7   5  11      160.62      143.31      8.24 o
  -6   5  11       74.89       77.75     16.48 o
  -5   5  11      803.87      816.22     18.29 o
  -4   5  11       85.68       94.26      6.82 o
  -3   5  11     1344.47     1325.80     23.59 o
  -2   5  11      182.19      171.30      9.08 o
  -1   5  11       83.19       90.23      7.44 o
   0   5  11      195.13      212.40     11.66 o
   1   5  11        0.08        2.46      5.21 o
   2   5  11      324.84      334.72     10.37 o
   3   5  11       23.41       16.40      5.95 o
   4   5  11      820.30      798.60     16.48 o
   5   5  11        2.35        4.04      8.04 o
   6   5  11      212.67      182.24      8.92 o
   7   5  11      267.79      258.48      8.92 o
   8   5  11      282.22      255.69      7.69 o
   9   5  11      310.13      307.06      7.38 o
  10   5  11       92.96       80.38      5.63 o
  11   5  11      321.43      348.49      9.19 o
  12   5  11       33.32       26.38      5.09 o
  13   5  11      287.48      295.17      8.65 o
  14   5  11        4.64        3.77      4.86 o
 -10   6  11      389.64      423.68     24.72 o
  -9   6  11       97.94      117.90      8.38 o
  -8   6  11      863.36      880.41     20.90 o
  -7   6  11        0.01        0.62      6.18 o
  -6   6  11        0.03       -4.96      6.39 o
  -5   6  11      303.53      325.57     11.65 o
  -4   6  11       38.89       37.52      6.52 o
  -3   6  11        0.68       -3.61      6.11 o
  -2   6  11        0.15        5.63     10.45 o
  -1   6  11      376.49      384.81     11.64 o
   0   6  11       73.69       68.24      8.44 o
   1   6  11      121.46      120.18      7.81 o
   2   6  11       85.19       97.86      9.65 o
   3   6  11       24.70       35.35      6.52 o
   4   6  11      351.40      348.81     11.20 o
   5   6  11      269.35      303.59     20.90 o
   6   6  11       47.99       49.45      5.78 o
   7   6  11       21.42       19.19      5.17 o
   8   6  11        3.00        0.71      4.04 o
   9   6  11       15.88       27.36      5.25 o
 -23   0  12      195.56      198.96     14.07 o
 -22   0  12      258.80      240.25     10.13 o
 -21   0  12        3.83        6.17      5.89 o
 -20   0  12      240.78      262.05      9.80 o
 -19   0  12      371.29      369.82     10.80 o
 -18   0  12      138.14      134.02     12.86 o
 -17   0  12       68.77       59.35      5.82 o
 -16   0  12        2.47       -4.12      4.97 o
 -15   0  12      767.85      742.12     14.92 o
 -14   0  12      307.41      284.47     17.28 o
 -13   0  12     1777.97     1712.82     27.28 o
 -12   0  12        4.76        4.53      3.17 o
 -11   0  12      673.96      677.28     10.57 o
 -10   0  12     1462.38     1529.26     19.63 o
  -9   0  12       27.55       28.19      4.84 o
  -8   0  12     1267.20     1252.99     16.31 o
  -7   0  12      220.02      246.28      6.80 o
  -6   0  12     1878.70     1698.94     20.96 o
  -5   0  12      613.81      679.87     10.12 o
  -4   0  12      406.61      454.01      8.38 o
  -3   0  12      335.18      498.16     13.40 o
  -2   0  12     8141.72     8404.17     94.99 o
  -1   0  12     1653.93     1720.15     21.11 o
   0   0  12      427.86      433.37      7.49 o
   1   0  12     3363.18     3394.96     39.45 o
   2   0  12     1839.79     1947.20     23.67 o
   3   0  12        0.29        0.53      2.52 o
   4   0  12      871.46      888.22     14.22 o
   5   0  12       14.26       24.12      6.03 o
   6   0  12     4385.23     4363.13     50.51 o
   7   0  12     2352.22     2373.21     28.61 o
   8   0  12      540.01      562.41      9.14 o
   9   0  12     1638.67     1644.23     17.64 o
  10   0  12     1656.95     1583.53     17.03 o
  11   0  12      152.95      177.95      7.89 o
  12   0  12     1137.27     1068.47     18.03 o
  13   0  12      442.44      424.38     15.68 o
  14   0  12      619.30      588.24     11.93 o
  15   0  12       16.74       13.88      6.23 o
  16   0  12      539.13      565.24     16.08 o
  17   0  12     2224.54     2221.97     34.10 o
  18   0  12      487.79      514.43     16.28 o
  19   0  12      865.98      877.63     16.62 o
  20   0  12       71.63       77.07      8.24 o
  21   0  12     1012.39     1010.63     19.04 o
  22   0  12        0.17        4.42      5.40 o
 -22   1  12       17.93       19.19      5.06 o
 -21   1  12        2.18        8.72      4.71 o
 -20   1  12        0.11        7.44      4.57 o
 -19   1  12      321.01      322.97      8.62 o
 -18   1  12      211.19      231.48      6.33 o
 -17   1  12        1.86        0.58      3.47 o
 -16   1  12       34.18       31.90      3.80 o
 -15   1  12        6.88        9.44      3.45 o
 -14   1  12      660.24      610.56      9.17 o
 -13   1  12      157.68      169.42      5.80 o
 -12   1  12      332.92      324.68      6.52 o
 -11   1  12      858.01      918.99     10.12 o
 -10   1  12      269.72      257.21      4.81 o
  -9   1  12      246.75      256.82      5.55 o
  -8   1  12       66.97       62.89      2.63 o
  -7   1  12      480.80      508.59      5.95 o
  -6   1  12       10.34        4.71      1.90 o
  -5   1  12       54.75       48.63      6.43 o
  -4   1  12     2499.92     2625.35     24.32 o
  -3   1  12     1786.92     1690.81     16.20 o
  -2   1  12        5.95        5.48      1.80 o
  -1   1  12      642.09      595.07      7.09 o
   0   1  12       11.63        4.98      1.58 o
   1   1  12      243.53      253.49      4.47 o
   2   1  12      292.39      283.78      7.49 o
   3   1  12      174.32      174.86      3.48 o
   4   1  12      157.82      144.14      3.45 o
   5   1  12      390.34      390.64      4.68 o
   6   1  12      589.78      549.94      6.35 o
   7   1  12      690.33      662.23      7.16 o
   8   1  12      207.49      210.27      5.46 o
   9   1  12       34.09       31.72      2.52 o
  10   1  12      213.07      223.98      4.12 o
  11   1  12     1295.23     1310.63     13.14 o
  12   1  12       53.24       53.09      4.10 o
  13   1  12       23.10       18.85      2.38 o
  14   1  12       63.97       57.19      2.73 o
  15   1  12       35.23       45.37      3.65 o
  16   1  12       20.94       20.69      3.29 o
  17   1  12        0.87        1.25      3.13 o
  18   1  12      290.88      318.34      8.81 o
  19   1  12       28.79       25.94      4.24 o
  20   1  12        0.09        8.93      4.30 o
  21   1  12        0.01        3.75      4.54 o
 -21   2  12        0.00       -3.95      4.70 o
 -20   2  12       45.89       39.80      5.06 o
 -19   2  12       17.53       12.82      4.77 o
 -18   2  12       42.14       42.09      4.83 o
 -17   2  12      207.05      176.88      6.77 o
 -16   2  12      469.31      437.21     11.29 o
 -15   2  12      106.43      102.91      5.97 o
 -14   2  12      167.68      154.39      6.24 o
 -13   2  12     1274.02     1235.03     29.04 o
 -12   2  12        5.06        2.05      3.11 o
 -11   2  12      566.93      565.28      8.31 o
 -10   2  12        0.27       -2.00      2.49 o
  -9   2  12       78.18       63.49      3.26 o
  -8   2  12      691.53      652.33     10.73 o
  -7   2  12       31.35       31.17      2.02 o
  -6   2  12      136.95      143.73      3.92 o
  -5   2  12      307.62      305.82      4.40 o
  -4   2  12      105.84       87.75      2.42 o
  -3   2  12       13.86       12.85      3.02 o
  -2   2  12      612.59      668.86     10.29 o
  -1   2  12        0.11       -3.63      3.12 o
   0   2  12       81.87       69.84      3.14 o
   1   2  12       48.34       44.52      2.98 o
   2   2  12      113.96      123.16      4.03 o
   3   2  12     1085.71     1082.46     11.29 o
   4   2  12      438.74      434.14      4.81 o
   5   2  12      260.14      243.13      3.56 o
   6   2  12      241.44      243.23      3.84 o
   7   2  12      714.53      672.78     15.56 o
   8   2  12      781.92      776.49      9.56 o
   9   2  12       12.08       16.83      2.29 o
  10   2  12      129.54      133.02      4.07 o
  11   2  12     1033.17      980.76     10.56 o
  12   2  12      417.86      416.76      6.05 o
  13   2  12      145.14      148.28      9.11 o
  14   2  12      393.74      398.66      9.28 o
  15   2  12       94.50       89.01      4.52 o
  16   2  12      637.08      657.35      9.29 o
  17   2  12      689.45      714.79     19.57 o
  18   2  12        3.95        5.38      4.02 o
  19   2  12      196.56      185.80      6.54 o
  20   2  12      160.38      167.95      7.07 o
  21   2  12      201.16      162.38     12.86 o
 -20   3  12        0.02        1.51      4.62 o
 -19   3  12       26.37       29.50      5.06 o
 -18   3  12      650.77      669.93     11.98 o
 -17   3  12      110.73      105.28      5.73 o
 -16   3  12      110.81      130.05      5.85 o
 -15   3  12        3.71        3.01      4.09 o
 -14   3  12      144.56      151.22      6.08 o
 -13   3  12      116.44      125.40      7.67 o
 -12   3  12      509.28      492.58      9.21 o
 -11   3  12       42.88       40.12      5.51 o
 -10   3  12      298.92      295.89      6.52 o
  -9   3  12      965.01      914.22     10.61 o
  -8   3  12      281.73      248.87      8.95 o
  -7   3  12     1723.26     1640.76     27.00 o
  -6   3  12      180.68      172.63     10.45 o
  -5   3  12      163.17      153.11      5.50 o
  -4   3  12      264.10      242.71      7.00 o
  -3   3  12      243.37      251.09      5.95 o
  -2   3  12     1421.83     1372.30     17.71 o
  -1   3  12      531.91      493.98      8.11 o
   0   3  12       13.67        3.92      3.43 o
   1   3  12      124.81      115.52      9.13 o
   2   3  12      512.32      476.02      6.80 o
   3   3  12       82.36       82.16      3.84 o
   4   3  12      368.20      293.29      6.39 o
   5   3  12       67.61       76.74      4.45 o
   6   3  12       31.97       34.03      8.44 o
   7   3  12      245.73      251.15     11.00 o
   8   3  12      568.23      555.41      6.68 o
   9   3  12       11.76       10.74      2.45 o
  10   3  12     1117.80     1122.17     19.05 o
  11   3  12       70.87       59.61      3.34 o
  12   3  12       14.25       14.84      2.85 o
  13   3  12      381.53      363.47      6.67 o
  14   3  12       12.83       15.96      3.86 o
  15   3  12      178.44      175.56      7.31 o
  16   3  12        2.84        2.18      3.08 o
  17   3  12      610.03      628.47     17.64 o
  18   3  12      124.05      124.97      9.67 o
  19   3  12      413.14      430.03      9.27 o
 -18   4  12        8.87       12.07      4.50 o
 -17   4  12      171.64      178.72      6.94 o
 -16   4  12      483.01      476.29      9.60 o
 -15   4  12        6.06        4.24      3.75 o
 -14   4  12       21.38       17.29      3.61 o
 -13   4  12       43.22       49.20      4.30 o
 -12   4  12        0.13       -3.62      5.40 o
 -11   4  12       14.24       14.66      5.95 o
 -10   4  12       39.98       35.16     13.06 o
  -9   4  12        1.53        3.66      5.38 o
  -8   4  12       68.50       62.02      6.52 o
  -7   4  12       27.31       22.31      5.97 o
  -6   4  12      189.19      181.30      8.80 o
  -5   4  12       18.30       18.28      5.54 o
  -4   4  12       34.56       44.83      5.97 o
  -3   4  12       16.58       16.08      5.49 o
  -2   4  12      224.97      215.79      9.23 o
  -1   4  12       96.29       97.50      6.67 o
   0   4  12      477.43      450.00     11.65 o
   1   4  12       30.96       18.15      5.54 o
   2   4  12       25.49       32.58      5.68 o
   3   4  12      181.15      157.94      8.10 o
   4   4  12        5.83       11.28      5.49 o
   5   4  12      401.45      380.94     10.92 o
   6   4  12       56.50       42.60      5.60 o
   7   4  12       76.48       79.63      5.24 o
   8   4  12        4.14        0.38      4.40 o
   9   4  12      461.29      433.39     11.36 o
  10   4  12       38.17       46.79      6.76 o
  11   4  12       31.64       37.34      2.67 o
  12   4  12      151.73      150.62      4.83 o
  13   4  12       25.84       22.52      3.20 o
  14   4  12      289.75      328.17      6.70 o
  15   4  12       89.04       90.47      4.47 o
  16   4  12      108.05      119.30      4.97 o
  17   4  12      110.31      124.34      5.22 o
 -14   5  12       32.36       41.55      8.24 o
 -13   5  12       32.18       34.39      7.64 o
 -12   5  12       84.95       88.26      7.81 o
 -11   5  12        0.24       -3.42      5.68 o
 -10   5  12       36.89       27.89      8.24 o
  -9   5  12       87.84       92.04      7.67 o
  -8   5  12        1.41        4.59      7.84 o
  -7   5  12       91.42       90.24      7.37 o
  -6   5  12       25.53       38.63      9.85 o
  -5   5  12       88.96       83.57      9.65 o
  -4   5  12       10.27       13.53      5.89 o
  -3   5  12      157.50      161.35      8.76 o
  -2   5  12        0.92        9.37      7.23 o
  -1   5  12      511.70      536.22     20.30 o
   0   5  12      127.76      107.08      7.24 o
   1   5  12        2.18        4.96      5.60 o
   2   5  12        3.33        3.13      5.38 o
   3   5  12      172.19      151.29     11.66 o
   4   5  12       44.30       50.39      6.25 o
   5   5  12       77.29       65.18      6.46 o
   6   5  12      145.94      146.87     12.06 o
   7   5  12       13.49       13.49      4.54 o
   8   5  12       84.41       84.23      5.54 o
   9   5  12      303.88      312.36      8.55 o
  10   5  12       23.00       29.77      5.00 o
  11   5  12      117.23      110.87      6.01 o
  12   5  12        0.03       -1.28      4.63 o
  13   5  12      277.86      282.23      8.39 o
  -8   6  12       10.50       14.40      6.92 o
  -7   6  12       23.94       25.25      6.86 o
  -6   6  12      116.50      109.86      8.10 o
  -5   6  12        0.45       -3.23      8.44 o
  -4   6  12        0.52       -8.09      6.63 o
  -3   6  12       29.68       27.19      6.96 o
  -2   6  12        0.10       -6.59      6.52 o
  -1   6  12        9.54        9.45      6.11 o
   0   6  12      112.46      100.39      7.53 o
   1   6  12      136.87      145.79      8.51 o
   2   6  12        0.00       -4.49      6.23 o
   3   6  12      196.65      200.20      9.94 o
   4   6  12      146.48      135.54     10.05 o
   5   6  12      190.24      208.36     16.28 o
   6   6  12       44.79       52.11      5.47 o
   7   6  12      170.20      165.78      7.40 o
 -22   1  13       11.07       10.38      5.09 o
 -21   1  13       23.95       26.72      5.45 o
 -20   1  13      122.04      130.85      6.52 o
 -19   1  13      200.72      237.37      7.96 o
 -18   1  13       21.41       22.02      4.55 o
 -17   1  13      468.92      453.66      9.62 o
 -16   1  13      302.18      275.43      6.77 o
 -15   1  13      123.76      111.07      7.43 o
 -14   1  13      594.91      557.98     12.12 o
 -13   1  13        0.13       -4.96      3.33 o
 -12   1  13      352.16      368.02      6.98 o
 -11   1  13     1444.42     1398.93     16.21 o
 -10   1  13      332.00      316.80      6.74 o
  -9   1  13        1.89        2.41      2.77 o
  -8   1  13      316.84      321.72      4.84 o
  -7   1  13       36.50       36.81      2.27 o
  -6   1  13      527.14      560.24      6.44 o
  -5   1  13        0.30        1.49      1.91 o
  -4   1  13      163.50      173.17      3.85 o
  -3   1  13      475.09      428.88      7.91 o
  -2   1  13      332.98      303.77      5.07 o
  -1   1  13      830.77      842.08      9.30 o
   0   1  13      146.20      134.18      5.26 o
   1   1  13       36.86       39.90      2.27 o
   2   1  13      708.20      721.79      9.33 o
   3   1  13      941.02      962.85      9.28 o
   4   1  13      675.20      678.33      6.65 o
   5   1  13      956.73      959.01      8.68 o
   6   1  13     1917.17     1866.74     16.33 o
   7   1  13      524.43      528.05      6.70 o
   8   1  13     1182.57     1176.84     12.10 o
   9   1  13       47.72       44.99      3.13 o
  10   1  13      852.17      846.96     11.20 o
  11   1  13     1582.30     1570.44     15.41 o
  12   1  13      730.32      718.18      8.26 o
  13   1  13      420.99      411.55      8.12 o
  14   1  13      495.62      502.44      7.85 o
  15   1  13       74.64       65.33      3.70 o
  16   1  13       63.19       55.85      4.18 o
  17   1  13      215.59      219.97      6.66 o
  18   1  13       41.59       44.16      4.28 o
  19   1  13      119.83      123.42      5.86 o
  20   1  13      900.28      897.62     14.21 o
  21   1  13      118.00      118.51      5.77 o
 -21   2  13      149.99      160.32      7.66 o
 -20   2  13      120.42      135.11      6.85 o
 -19   2  13       11.38       16.23      5.34 o
 -18   2  13      229.27      237.49      8.51 o
 -17   2  13      463.05      509.31     10.50 o
 -16   2  13      721.13      689.65     12.14 o
 -15   2  13       52.93       46.61      4.60 o
 -14   2  13      563.69      540.73     14.34 o
 -13   2  13      369.93      333.62      7.86 o
 -12   2  13      463.04      456.02      9.04 o
 -11   2  13      237.28      254.62      6.96 o
 -10   2  13      409.17      353.84      6.57 o
  -9   2  13       61.34       53.45      4.87 o
  -8   2  13       24.34       28.00      3.38 o
  -7   2  13     2588.85     2518.95     23.28 o
  -6   2  13      132.41      122.62      3.08 o
  -5   2  13       23.82       18.70      1.72 o
  -4   2  13       98.53       94.39      2.53 o
  -3   2  13      245.61      241.08      3.64 o
  -2   2  13      505.85      485.67      5.65 o
  -1   2  13      144.88      130.87      3.17 o
   0   2  13      233.54      225.44      5.66 o
   1   2  13     1289.91     1239.61     11.11 o
   2   2  13      380.48      353.06      4.17 o
   3   2  13      184.33      246.28      5.03 o
   4   2  13     2162.95     2258.10     18.91 o
   5   2  13       17.75       20.41      2.40 o
   6   2  13        4.37        1.98      2.70 o
   7   2  13       17.41       20.19      2.01 o
   8   2  13       28.96       30.76      2.60 o
   9   2  13       20.86       27.74      2.62 o
  10   2  13     1607.79     1513.85     19.57 o
  11   2  13     1142.43     1214.27     14.13 o
  12   2  13      106.06      110.52      4.25 o
  13   2  13      154.33      168.68      4.93 o
  14   2  13       39.66       47.23      3.30 o
  15   2  13     1129.58     1152.35     13.82 o
  16   2  13       27.81       37.16      4.10 o
  17   2  13      555.55      586.60     18.71 o
  18   2  13     1557.73     1580.44     21.40 o
  19   2  13        2.72       12.83      4.25 o
  20   2  13       34.03       38.89      6.89 o
 -19   3  13      187.18      172.19      7.09 o
 -18   3  13      109.28      125.81      6.37 o
 -17   3  13        0.12        0.47      4.32 o
 -16   3  13        1.32       -4.38      3.99 o
 -15   3  13        8.59        7.04      4.18 o
 -14   3  13        1.78        3.63      3.84 o
 -13   3  13      140.18      133.88      5.70 o
 -12   3  13       73.67       81.72      4.41 o
 -11   3  13        1.26       -3.21      3.19 o
 -10   3  13      428.40      411.93      7.73 o
  -9   3  13       38.77       44.42      3.64 o
  -8   3  13       37.66       28.50      5.68 o
  -7   3  13        1.44        0.00      5.40 o
  -6   3  13      916.28      891.28     17.19 o
  -5   3  13      119.66      116.21      6.92 o
  -4   3  13      256.77      255.32      9.38 o
  -3   3  13        3.20        2.14      5.09 o
  -2   3  13      371.83      409.57     11.08 o
  -1   3  13       41.14       52.58      6.63 o
   0   3  13      171.27      133.95      7.24 o
   1   3  13       54.58       54.37      9.85 o
   2   3  13      231.39      208.64      6.16 o
   3   3  13      104.94       88.50      6.23 o
   4   3  13       56.03       61.32      5.66 o
   5   3  13      575.98      483.77     11.33 o
   6   3  13      123.45      141.45      6.26 o
   7   3  13     1165.71     1143.64     16.23 o
   8   3  13        1.11        0.59      2.09 o
   9   3  13       43.92       51.59      3.35 o
  10   3  13       95.96       94.54      4.39 o
  11   3  13      381.76      404.10      6.84 o
  12   3  13      364.31      335.47      6.67 o
  13   3  13      167.37      164.74      5.19 o
  14   3  13      101.22      100.04      5.74 o
  15   3  13      159.69      177.40      5.34 o
  16   3  13       23.07       21.24      3.48 o
  17   3  13      166.97      167.64      6.38 o
  18   3  13      262.04      254.33      7.36 o
 -17   4  13      103.48      109.90      7.52 o
 -16   4  13       70.95       77.21      4.71 o
 -15   4  13       58.50       60.68      7.53 o
 -14   4  13        0.14       -4.84      5.82 o
 -13   4  13      129.22      123.94     13.26 o
 -12   4  13        2.25        2.11      5.82 o
 -11   4  13        8.22       13.55      6.39 o
 -10   4  13       19.17       19.10      6.11 o
  -9   4  13      115.57      100.33      7.24 o
  -8   4  13       21.05       28.23      5.97 o
  -7   4  13        0.46       -7.92      6.63 o
  -6   4  13        1.71        3.74      5.38 o
  -5   4  13        6.87       14.48      9.65 o
  -4   4  13      896.16      864.96     17.19 o
  -3   4  13        0.21        3.06      5.83 o
  -2   4  13       45.82       47.88      6.11 o
  -1   4  13      478.40      435.27     18.69 o
   0   4  13      275.73      285.05     18.69 o
   1   4  13       24.08        3.88      5.25 o
   2   4  13       24.51       23.82     13.06 o
   3   4  13      116.48      115.05      7.23 o
   4   4  13      536.76      523.77     12.59 o
   5   4  13        7.06        6.65      5.09 o
   6   4  13      111.02      103.46      9.04 o
   7   4  13        0.78        1.09      4.37 o
   8   4  13      119.98      116.03      5.69 o
   9   4  13      315.55      334.50     20.30 o
  10   4  13        7.71        4.70      5.60 o
  11   4  13       69.16       59.93      5.18 o
  12   4  13       65.79       63.25      5.25 o
  13   4  13      638.05      678.63      9.55 o
  14   4  13      376.49      390.90      7.18 o
  15   4  13       22.76       32.68      3.40 o
  16   4  13        0.25       -1.33      3.33 o
 -13   5  13      309.95      339.71     17.28 o
 -12   5  13      189.02      196.36     12.86 o
 -11   5  13        0.19       -5.82      6.67 o
 -10   5  13      158.25      169.04      9.38 o
  -9   5  13      208.45      231.72     10.80 o
  -8   5  13      212.50      204.09     10.25 o
  -7   5  13      318.75      340.09     11.79 o
  -6   5  13      308.32      313.75     11.36 o
  -5   5  13       45.88       50.67      6.54 o
  -4   5  13        1.74        6.83      5.97 o
  -3   5  13      423.93      460.61     12.93 o
  -2   5  13        3.01       21.56      6.18 o
  -1   5  13     1268.34     1213.26     31.95 o
   0   5  13      101.93       99.03      7.37 o
   1   5  13      252.02      271.96     10.23 o
   2   5  13       83.73       52.82      6.39 o
   3   5  13        9.13       -2.69     15.47 o
   4   5  13      550.78      592.94     14.33 o
   5   5  13      198.02      203.50      8.92 o
   6   5  13      673.66      684.67     15.32 o
   7   5  13        0.69        7.64      5.06 o
   8   5  13      862.88      907.52     15.00 o
   9   5  13      123.50      125.39      6.24 o
  10   5  13       21.48       24.94      5.78 o
  11   5  13      105.55      118.66      6.33 o
  12   5  13       44.26       36.42      7.26 o
  -6   6  13       65.80       93.44      9.24 o
  -5   6  13      246.41      259.08     10.92 o
  -4   6  13       17.68       24.72      6.82 o
  -3   6  13      626.09      655.05     23.51 o
  -2   6  13      109.12      105.26     10.85 o
  -1   6  13       27.32       50.23      7.09 o
   0   6  13      244.36      288.07     11.64 o
   1   6  13       14.79       14.67      6.54 o
   2   6  13       19.27        9.69      6.46 o
   3   6  13       22.16       17.85      6.57 o
   4   6  13      214.74      239.39     10.79 o
   5   6  13       10.01        1.94      6.52 o
 -21   0  14       31.53       23.71      8.84 o
 -20   0  14        4.66        2.01      7.64 o
 -19   0  14       24.43       22.11      8.04 o
 -18   0  14      711.05      735.67     20.90 o
 -17   0  14      295.30      300.96     10.35 o
 -16   0  14       32.44       24.85      5.66 o
 -15   0  14        1.77       -1.94      6.03 o
 -14   0  14       16.74       13.62      4.81 o
 -13   0  14        1.08       -0.76      4.81 o
 -12   0  14       43.09       48.22      5.49 o
 -11   0  14      810.67      769.68     20.30 o
 -10   0  14     1398.85     1417.83     23.30 o
  -9   0  14      210.79      195.95      7.72 o
  -8   0  14       55.65       75.97      8.44 o
  -7   0  14     4571.71     4552.87     52.83 o
  -6   0  14     6684.71     6652.08     75.96 o
  -5   0  14      881.94      938.98     13.21 o
  -4   0  14      447.30      427.80      7.93 o
  -3   0  14     1365.30     1464.65     18.79 o
  -2   0  14     3970.01     4112.30     47.80 o
  -1   0  14     2554.91     2472.95     29.70 o
   0   0  14     4129.82     4038.08     46.95 o
   1   0  14      945.73      910.75     14.79 o
   2   0  14     3934.26     3979.13     40.04 o
   3   0  14     1036.22     1078.40     12.59 o
   4   0  14     3220.72     3369.51     39.68 o
   5   0  14      548.99      573.46      9.47 o
   6   0  14     2635.44     2591.76     31.17 o
   7   0  14      875.46      853.76     12.43 o
   8   0  14      532.40      514.65      9.07 o
   9   0  14      526.25      472.61     10.30 o
  10   0  14      581.85      526.23      8.26 o
  11   0  14       88.59      105.31      7.84 o
  12   0  14      343.92      350.46      9.04 o
  13   0  14      293.36      288.59      8.47 o
  14   0  14      429.31      410.39      9.94 o
  15   0  14       44.49       41.72      4.81 o
  16   0  14      189.62      192.54      7.53 o
  17   0  14      255.95      266.17      8.66 o
  18   0  14       20.85       22.51      5.21 o
  19   0  14      341.09      360.13     14.07 o
  20   0  14       80.55       67.12      8.84 o
 -21   1  14       50.93       56.97      5.72 o
 -20   1  14        5.19        5.59      4.65 o
 -19   1  14       13.34       19.01      4.96 o
 -18   1  14      699.51      729.05     12.73 o
 -17   1  14        9.26       10.53      8.45 o
 -16   1  14        3.90        0.68      4.36 o
 -15   1  14        1.84        0.64      4.14 o
 -14   1  14        0.05        0.88      3.63 o
 -13   1  14      102.91      109.94      4.64 o
 -12   1  14     1250.88     1297.77     15.55 o
 -11   1  14      885.89      894.64     11.59 o
 -10   1  14      151.44      147.24      5.22 o
  -9   1  14       25.82       12.64      3.29 o
  -8   1  14      562.89      521.74      6.98 o
  -7   1  14       68.92       63.13      2.57 o
  -6   1  14      640.10      618.36      6.93 o
  -5   1  14       25.34       29.43      2.26 o
  -4   1  14      413.09      404.50      5.24 o
  -3   1  14       15.83       21.62      2.19 o
  -2   1  14      756.40      757.01     18.67 o
  -1   1  14      981.93      981.14     10.60 o
   0   1  14      159.22      147.90      3.17 o
   1   1  14      368.32      370.62      8.77 o
   2   1  14       90.04       82.41      2.69 o
   3   1  14      113.26      123.16      3.40 o
   4   1  14      561.30      572.82      6.08 o
   5   1  14      365.26      354.64      4.76 o
   6   1  14     3014.47     3008.45     25.29 o
   7   1  14       82.46       88.81      4.01 o
   8   1  14       22.13       27.58      2.83 o
   9   1  14      425.65      427.95      6.91 o
  10   1  14       18.73       15.78      2.92 o
  11   1  14      411.74      426.55      6.14 o
  12   1  14      448.75      429.05      6.53 o
  13   1  14        0.06        2.72      2.89 o
  14   1  14     1045.40      977.35     14.19 o
  15   1  14      255.22      253.15      6.77 o
  16   1  14      349.16      343.64      7.61 o
  17   1  14       31.66       32.21      4.14 o
  18   1  14        5.63       -1.50      3.94 o
  19   1  14      191.94      204.52      7.07 o
  20   1  14        6.49       10.43      4.37 o
 -20   2  14        1.10        9.32      4.97 o
 -19   2  14        8.70       15.88      4.78 o
 -18   2  14        8.96       17.36      4.77 o
 -17   2  14        0.20        3.48      4.34 o
 -16   2  14      236.84      206.25      7.14 o
 -15   2  14       23.95       26.57      4.52 o
 -14   2  14       23.73       25.93      4.24 o
 -13   2  14      598.26      587.99     10.53 o
 -12   2  14      580.95      595.85     15.87 o
 -11   2  14      107.77      139.19      7.32 o
 -10   2  14      408.70      393.29     15.96 o
  -9   2  14      222.16      196.63      6.14 o
  -8   2  14        1.29       -3.35      3.35 o
  -7   2  14       74.43       89.32      3.06 o
  -6   2  14      476.96      462.12      6.82 o
  -5   2  14     1567.21     1479.65     14.33 o
  -4   2  14      222.98      235.53      3.90 o
  -3   2  14      758.80      709.81      7.68 o
  -2   2  14      231.85      223.98      5.40 o
  -1   2  14       71.05       53.55      2.12 o
   0   2  14        4.42        6.24      1.31 o
   1   2  14      185.23      191.46      3.00 o
   2   2  14      316.65      304.22      3.91 o
   3   2  14       44.08       40.85      2.10 o
   4   2  14      245.30      213.21      3.65 o
   5   2  14      166.12      164.29      3.42 o
   6   2  14       85.58       64.10      2.96 o
   7   2  14       17.01       18.33      2.51 o
   8   2  14      184.41      149.20      5.19 o
   9   2  14      175.26      163.16      5.15 o
  10   2  14      104.11       98.22      4.60 o
  11   2  14       49.44       39.44      3.17 o
  12   2  14     2513.87     2413.41     25.65 o
  13   2  14       23.69       21.75      3.21 o
  14   2  14      372.96      371.22      6.96 o
  15   2  14       14.16       16.54      3.89 o
  16   2  14      282.98      277.34     13.17 o
  17   2  14      222.67      241.42      7.09 o
  18   2  14      207.58      208.09      6.85 o
  19   2  14      155.39      176.60      6.97 o
 -18   3  14        0.04       -1.07      4.58 o
 -17   3  14      179.74      174.35      7.94 o
 -16   3  14       40.50       40.08      4.62 o
 -15   3  14        0.66        1.81      4.04 o
 -14   3  14        2.55       -1.14      3.93 o
 -13   3  14       54.94       58.75      7.37 o
 -12   3  14      167.96      145.91      5.64 o
 -11   3  14      673.63      662.75     15.24 o
 -10   3  14       72.46       78.04      4.28 o
  -9   3  14      428.78      407.60     11.93 o
  -8   3  14       87.28       67.88      6.52 o
  -7   3  14        0.74       -5.91      5.21 o
  -6   3  14       85.22      123.28     10.25 o
  -5   3  14      943.69      946.83     24.52 o
  -4   3  14      783.69      694.56     14.49 o
  -3   3  14      362.70      320.79     10.18 o
  -2   3  14      222.94      219.26      8.81 o
  -1   3  14      162.34      153.78      8.24 o
   0   3  14     1102.86     1026.34     18.90 o
   1   3  14        9.96       12.29      6.03 o
   2   3  14       23.39       20.79      5.41 o
   3   3  14      856.46      836.90     16.17 o
   4   3  14      552.23      570.83     12.91 o
   5   3  14      368.85      383.23     16.08 o
   6   3  14        0.04       -1.64      4.20 o
   7   3  14     1108.13     1112.24     16.30 o
   8   3  14       25.37       21.63      2.76 o
   9   3  14      428.71      403.85      7.48 o
  10   3  14      343.98      328.44      6.72 o
  11   3  14        0.28       -1.18      2.77 o
  12   3  14      132.86      125.26      4.43 o
  13   3  14      330.19      309.25      8.76 o
  14   3  14        0.16        3.02      3.18 o
  15   3  14        0.03       -4.77      3.18 o
  16   3  14        3.18        5.39      4.89 o
  17   3  14       26.06       25.81      5.33 o
 -16   4  14      255.81      267.68     18.49 o
 -15   4  14        5.56       -1.34      7.03 o
 -14   4  14      172.87      204.39     10.80 o
 -13   4  14      161.13      131.23      8.53 o
 -12   4  14      107.85       89.38      7.67 o
 -11   4  14       60.41       66.14     14.27 o
 -10   4  14      235.32      238.46      9.94 o
  -9   4  14      236.66      224.58     14.27 o
  -8   4  14      591.09      590.00     14.21 o
  -7   4  14       44.23       46.49      8.64 o
  -6   4  14      234.08      239.95     10.37 o
  -5   4  14      351.22      341.14     15.27 o
  -4   4  14      790.99      776.24     16.19 o
  -3   4  14      112.75       86.48      6.64 o
  -2   4  14      178.18      151.34      8.66 o
  -1   4  14      237.86      267.90     17.28 o
   0   4  14      940.44      942.40     18.18 o
   1   4  14      690.64      652.51     14.63 o
   2   4  14        3.06       -2.26      5.49 o
   3   4  14        2.51       -3.11      5.31 o
   4   4  14      109.52       78.71      6.92 o
   5   4  14        3.74        4.31      5.21 o
   6   4  14        0.73        2.81      5.49 o
   7   4  14        4.77        2.66      4.87 o
   8   4  14       20.39       14.97      4.70 o
   9   4  14        4.24        1.84      5.78 o
  10   4  14      412.37      437.80     12.34 o
  11   4  14       40.88       47.76      7.37 o
  12   4  14      263.74      280.42      8.65 o
  13   4  14       14.98       20.19      6.09 o
  14   4  14       38.23       49.76      5.31 o
  15   4  14      265.42      290.08     11.81 o
 -12   5  14        6.95        9.23      6.96 o
 -11   5  14        0.21       -1.28      6.67 o
 -10   5  14       37.12       41.53      7.09 o
  -9   5  14       65.46       92.63      7.94 o
  -8   5  14      187.96      191.87     10.01 o
  -7   5  14      260.57      292.95     11.65 o
  -6   5  14        3.11       13.58      8.04 o
  -5   5  14       41.58       38.13      6.83 o
  -4   5  14        6.03       -2.71      6.35 o
  -3   5  14      203.58      184.08      9.08 o
  -2   5  14       24.79       24.18      6.64 o
  -1   5  14      135.83      146.81      8.51 o
   0   5  14        1.09       10.26      6.35 o
   1   5  14        0.13       11.11     10.65 o
   2   5  14      199.42      198.14      9.94 o
   3   5  14        0.04       -8.68      8.04 o
   4   5  14       55.90       57.55      6.80 o
   5   5  14       80.05       63.05      6.64 o
   6   5  14       12.19       24.82      5.00 o
   7   5  14       27.49       37.00      7.02 o
   8   5  14       11.08       10.91      4.95 o
   9   5  14      163.15      163.26      9.49 o
  10   5  14      105.85      115.05      6.50 o
  11   5  14        6.84       12.08      5.06 o
  -2   6  14        3.89       17.12      7.09 o
  -1   6  14      338.32      376.65     19.49 o
   0   6  14      161.11      195.30     10.80 o
   1   6  14      116.56      134.61      8.64 o
 -20   1  15      190.16      195.11      8.02 o
 -19   1  15      345.23      370.72      9.50 o
 -18   1  15      170.64      176.56      7.31 o
 -17   1  15       11.26       11.30      4.60 o
 -16   1  15      193.45      183.23      8.14 o
 -15   1  15      101.33       97.16      5.48 o
 -14   1  15     1123.24     1090.16     16.06 o
 -13   1  15      423.42      414.30      9.13 o
 -12   1  15     2814.97     2800.68     38.28 o
 -11   1  15     1347.05     1353.51     16.30 o
 -10   1  15       49.94       53.39      3.95 o
  -9   1  15      362.97      331.63      6.62 o
  -8   1  15       63.47       63.45      4.47 o
  -7   1  15      768.36      761.93     10.15 o
  -6   1  15       32.63       35.39      3.36 o
  -5   1  15     1634.08     1607.84     14.46 o
  -4   1  15      461.41      458.86      5.77 o
  -3   1  15      967.01      974.94     13.45 o
  -2   1  15       24.33       47.83      6.83 o
  -1   1  15     3424.27     3352.56     79.83 o
   0   1  15       37.50       46.46      3.06 o
   1   1  15     1328.93     1286.73     19.42 o
   2   1  15      494.34      467.33      5.90 o
   3   1  15        5.83        1.76      3.24 o
   4   1  15      429.91      417.85      5.12 o
   5   1  15      404.94      402.28      5.92 o
   6   1  15     2645.41     2584.96     27.01 o
   7   1  15        0.11        3.64      2.78 o
   8   1  15     1272.08     1301.45     14.93 o
   9   1  15      425.55      424.89      9.47 o
  10   1  15      195.59      187.49      4.98 o
  11   1  15      375.72      395.63      6.66 o
  12   1  15      331.37      318.69      7.12 o
  13   1  15      785.31      802.12     12.18 o
  14   1  15       57.15       49.63      5.73 o
  15   1  15      376.53      381.33      8.09 o
  16   1  15      183.61      187.77      6.48 o
  17   1  15      731.08      720.28     12.01 o
  18   1  15       84.90      103.30      5.43 o
  19   1  15      106.41       97.23      5.30 o
 -19   2  15       69.97       79.01      5.78 o
 -18   2  15       34.52       34.11      7.00 o
 -17   2  15      406.50      426.84      9.80 o
 -16   2  15      112.09      110.16      6.64 o
 -15   2  15      496.38      497.53     10.05 o
 -14   2  15       20.83       21.56      4.45 o
 -13   2  15       73.78       72.00      5.06 o
 -12   2  15      187.37      167.76      6.43 o
 -11   2  15      125.29      132.75      5.72 o
 -10   2  15      102.18      107.92      5.43 o
  -9   2  15      294.50      267.04      6.72 o
  -8   2  15      634.71      672.17     14.43 o
  -7   2  15      316.19      295.83      6.78 o
  -6   2  15      948.17      960.84     13.72 o
  -5   2  15       79.36       97.03      3.11 o
  -4   2  15     1059.32     1049.89     10.47 o
  -3   2  15        1.20        3.81      1.57 o
  -2   2  15      355.09      375.51      6.79 o
  -1   2  15     1883.54     1868.72     19.66 o
   0   2  15        0.13       13.15      5.86 o
   1   2  15     1292.51     1147.12     12.80 o
   2   2  15      297.29      255.36      5.76 o
   3   2  15      710.40      732.71      8.87 o
   4   2  15      307.98      331.97      5.37 o
   5   2  15        8.49       24.58      3.91 o
   6   2  15     1117.08     1093.27     14.21 o
   7   2  15       62.51       53.82      4.45 o
   8   2  15      929.13      879.84     12.75 o
   9   2  15      367.38      361.01      7.34 o
  10   2  15      985.96      913.31     16.32 o
  11   2  15        5.00       11.42      4.19 o
  12   2  15       34.55       30.00      4.82 o
  13   2  15      309.46      305.88      7.31 o
  14   2  15       26.65       27.41      3.84 o
  15   2  15      483.44      486.93      9.33 o
  16   2  15      128.53      133.82      5.97 o
  17   2  15       11.09       19.61      4.06 o
  18   2  15      162.89      162.97      6.91 o
 -17   3  15        0.22        3.40      4.59 o
 -16   3  15       14.12        5.70      4.39 o
 -15   3  15       67.83       76.98      5.10 o
 -14   3  15      201.63      193.58      6.63 o
 -13   3  15        2.70        6.54      3.71 o
 -12   3  15      289.79      286.04      6.90 o
 -11   3  15        1.97       -5.11      8.65 o
 -10   3  15       93.76       93.06      3.77 o
  -9   3  15      193.55      187.71      9.38 o
  -8   3  15      112.45      100.94      7.39 o
  -7   3  15      188.70      156.28      9.65 o
  -6   3  15      802.17      730.24     18.49 o
  -5   3  15       10.09       17.22      5.70 o
  -4   3  15      228.59      216.23      9.16 o
  -3   3  15      164.01      153.41      8.53 o
  -2   3  15      440.27      405.76     24.12 o
  -1   3  15       55.45       26.43      5.66 o
   0   3  15        5.90        3.68      5.38 o
   1   3  15       75.45       53.80      6.11 o
   2   3  15        0.27        4.08      5.25 o
   3   3  15      675.04      586.92     13.32 o
   4   3  15        0.07       -0.40      5.02 o
   5   3  15        0.09       -5.00      5.02 o
   6   3  15       24.25       25.38      4.46 o
   7   3  15      130.78      156.89      6.71 o
   8   3  15      561.15      488.05      7.21 o
   9   3  15       69.50       74.57      3.84 o
  10   3  15      161.15      145.41      5.07 o
  11   3  15      251.28      266.09      5.63 o
  12   3  15      728.16      706.48      9.96 o
  13   3  15        0.30        1.80      2.98 o
  14   3  15        4.28        9.40      4.70 o
  15   3  15      240.29      220.68      6.66 o
  16   3  15        0.28        6.41      4.64 o
 -15   4  15       46.33       55.72      7.53 o
 -14   4  15      170.71      175.90      9.94 o
 -13   4  15       13.13       17.60      7.09 o
 -12   4  15       73.53       72.26      7.94 o
 -11   4  15       58.96       61.98      7.23 o
 -10   4  15      271.25      291.55     10.65 o
  -9   4  15       37.39       25.85      6.23 o
  -8   4  15       86.35       82.06      7.32 o
  -7   4  15      111.06      110.52      7.53 o
  -6   4  15      363.02      360.32     11.22 o
  -5   4  15        3.94        3.08     10.65 o
  -4   4  15       44.57       44.54      6.80 o
  -3   4  15        6.09        6.73      5.66 o
  -2   4  15       14.31        5.27      5.66 o
  -1   4  15       11.19        7.37      9.65 o
   0   4  15       11.11       43.01      8.84 o
   1   4  15     1482.28     1470.90     25.43 o
   2   4  15        7.89       13.44      5.60 o
   3   4  15        4.82       -7.16      5.89 o
   4   4  15        2.70       -9.65      6.43 o
   5   4  15        0.03       -3.82      6.63 o
   6   4  15        9.40        2.68      4.59 o
   7   4  15      132.27      126.09      6.24 o
   8   4  15      455.79      460.51     10.36 o
   9   4  15       74.63       84.17      7.24 o
  10   4  15       42.26       29.74      5.95 o
  11   4  15       55.81       50.82      5.45 o
  12   4  15       23.76       32.85      5.52 o
  13   4  15       22.40       21.76      5.04 o
 -10   5  15       15.43       13.13      6.92 o
  -9   5  15        0.17        8.16     13.26 o
  -8   5  15       73.73       78.04     11.25 o
  -7   5  15        3.08        8.67      6.57 o
  -6   5  15       51.69       49.86      9.24 o
  -5   5  15      189.28      216.44     10.18 o
  -4   5  15       84.03       99.92      9.65 o
  -3   5  15       23.76       31.46      6.92 o
  -2   5  15        0.19        2.74      6.83 o
  -1   5  15       18.98       26.66     12.06 o
   0   5  15      181.92      196.90     16.08 o
   1   5  15      127.74      139.90      8.51 o
   2   5  15       13.02        1.27      6.11 o
   3   5  15        1.61       -2.67      5.78 o
   4   5  15       35.47       32.13      8.24 o
   5   5  15      290.70      273.87     10.35 o
   6   5  15      775.34      852.39     15.51 o
   7   5  15       24.86       38.07      6.42 o
   8   5  15        3.70       -4.12      5.00 o
   9   5  15      249.72      243.20     15.88 o
 -19   0  16       30.46       27.33      8.84 o
 -18   0  16      625.05      610.13     20.10 o
 -17   0  16      115.53      132.24     10.85 o
 -16   0  16      389.52      420.42     16.08 o
 -15   0  16      822.17      863.35     23.71 o
 -14   0  16     1007.00     1013.82     37.18 o
 -13   0  16      237.43      247.02      9.33 o
 -12   0  16      495.27      478.76     11.77 o
 -11   0  16      513.21      519.23     12.18 o
 -10   0  16      312.16      335.55      9.78 o
  -9   0  16      271.68      272.41      8.92 o
  -8   0  16      153.12      149.46      7.32 o
  -7   0  16     1617.59     1602.56     25.71 o
  -6   0  16     1285.10     1281.65     21.45 o
  -5   0  16     1399.80     1350.02     22.01 o
  -4   0  16     1835.33     1849.53     28.84 o
  -3   0  16       77.42       70.86      5.63 o
  -2   0  16      315.64      393.64     10.06 o
  -1   0  16     7399.36     7292.25    101.89 o
   0   0  16        5.94       10.52      7.84 o
   1   0  16     1948.00     2000.66     30.55 o
   2   0  16     3280.73     3214.31     38.13 o
   3   0  16     1549.01     1532.52     22.73 o
   4   0  16      147.18      151.84     19.49 o
   5   0  16      322.56      340.72      8.69 o
   6   0  16      361.40      351.90      9.04 o
   7   0  16     2645.11     2618.00     38.77 o
   8   0  16     1384.87     1401.55     22.56 o
   9   0  16      526.81      544.16     11.44 o
  10   0  16     1023.81     1016.52     17.72 o
  11   0  16      448.40      436.03     10.30 o
  12   0  16      679.92      672.11     13.32 o
  13   0  16       51.98       61.77      5.31 o
  14   0  16      189.15      188.10     10.05 o
  15   0  16      365.55      329.58     12.46 o
  16   0  16      365.89      380.63     14.07 o
  17   0  16       13.40       20.90      7.23 o
  18   0  16      469.03      497.59     16.48 o
 -19   1  16       77.13       90.15      9.24 o
 -18   1  16        1.89        4.49      4.93 o
 -17   1  16      101.08      108.01      6.07 o
 -16   1  16        0.26        0.15      4.48 o
 -15   1  16        3.46        3.75      4.54 o
 -14   1  16      923.97      933.61     31.43 o
 -13   1  16     1287.28     1296.95     24.90 o
 -12   1  16        0.60        2.30      6.18 o
 -11   1  16       77.26       80.67      5.13 o
 -10   1  16      905.39      876.75     13.27 o
  -9   1  16       41.07       42.14      5.19 o
  -8   1  16       25.36       12.09      3.82 o
  -7   1  16     1378.72     1402.71     16.30 o
  -6   1  16      764.97      776.73     10.30 o
  -5   1  16     2173.74     2216.60     23.80 o
  -4   1  16       71.86       76.36      3.80 o
  -3   1  16     1429.08     1406.77     16.05 o
  -2   1  16      493.98      468.15      6.74 o
  -1   1  16       27.36       29.66      2.59 o
   0   1  16      799.91      815.01      8.41 o
   1   1  16       83.68       89.24      7.14 o
   2   1  16     1047.42      978.51     11.80 o
   3   1  16        2.70       -3.38      2.73 o
   4   1  16       23.87       17.34      2.68 o
   5   1  16      469.94      497.70      6.79 o
   6   1  16     1058.22     1054.30     12.60 o
   7   1  16       93.16       72.95      5.16 o
   8   1  16        6.64       10.95      3.39 o
   9   1  16        0.95        1.09      3.23 o
  10   1  16       37.54       33.40      3.58 o
  11   1  16       82.29       72.49      4.25 o
  12   1  16       14.74       14.52      3.62 o
  13   1  16        6.16        2.36      3.58 o
  14   1  16      268.25      248.29     10.02 o
  15   1  16       18.10       19.81      4.76 o
  16   1  16       33.59       42.32      4.34 o
  17   1  16      237.14      248.60      7.21 o
  18   1  16      241.33      244.65      8.95 o
 -18   2  16       46.08       62.00      5.49 o
 -17   2  16        0.03       -0.99      5.82 o
 -16   2  16      332.01      335.59      9.09 o
 -15   2  16       18.40       13.44      4.76 o
 -14   2  16       10.27        0.62      4.37 o
 -13   2  16       24.09       22.08      5.96 o
 -12   2  16      304.93      276.58     11.26 o
 -11   2  16        3.00        3.05      3.84 o
 -10   2  16      885.30      875.96     13.23 o
  -9   2  16       78.88       81.68      9.12 o
  -8   2  16       52.70       58.47      4.41 o
  -7   2  16     2016.70     1945.19     24.58 o
  -6   2  16      413.36      379.85      7.53 o
  -5   2  16       32.86       30.81      3.30 o
  -4   2  16      106.43      102.13      4.12 o
  -3   2  16       96.63      110.24      7.17 o
  -2   2  16      412.16      427.29      5.87 o
  -1   2  16       59.72       58.05      4.06 o
   0   2  16      174.46      164.47      6.96 o
   1   2  16     1120.49     1067.83     13.08 o
   2   2  16       18.99        4.38      2.46 o
   3   2  16        2.87        2.60      2.47 o
   4   2  16      138.67      143.62      5.46 o
   5   2  16     1121.34     1101.25     13.12 o
   6   2  16      341.55      349.36      6.30 o
   7   2  16       87.56       63.18      3.59 o
   8   2  16       77.51       77.00      4.24 o
   9   2  16       15.25        3.17      3.21 o
  10   2  16       24.25       14.64      3.42 o
  11   2  16       41.62       43.41      3.62 o
  12   2  16        1.48        4.08      3.47 o
  13   2  16       10.87       13.34      5.89 o
  14   2  16        2.23        5.69      3.79 o
  15   2  16        6.34       12.35      3.99 o
  16   2  16      121.52      115.91      6.78 o
  17   2  16       86.00       77.59      4.96 o
 -16   3  16      228.16      234.30      8.44 o
 -15   3  16       31.60       39.64      6.10 o
 -14   3  16      133.40      136.08      8.77 o
 -13   3  16       17.44       14.48      6.91 o
 -12   3  16      938.44      959.08     14.30 o
 -11   3  16      369.72      359.23     15.68 o
 -10   3  16       33.28       38.04      6.75 o
  -9   3  16      475.00      440.74     15.07 o
  -8   3  16       48.83       52.05      7.23 o
  -7   3  16        0.47       -1.12      5.82 o
  -6   3  16      121.50      142.91     16.88 o
  -5   3  16      179.74      188.85      9.65 o
  -4   3  16      584.24      591.41     23.31 o
  -3   3  16      392.63      406.57     11.73 o
  -2   3  16       36.12       43.12      6.11 o
  -1   3  16      423.40      433.30     11.49 o
   0   3  16       54.88       52.03      6.43 o
   1   3  16      225.64      219.09      9.26 o
   2   3  16      459.57      442.15     11.79 o
   3   3  16       18.32        8.54      5.78 o
   4   3  16      262.16      273.63      9.65 o
   5   3  16       64.91       47.12      6.08 o
   6   3  16      313.83      323.81      9.82 o
   7   3  16        6.28        3.00      4.28 o
   8   3  16      459.03      457.36     12.47 o
   9   3  16        1.09        1.78      2.20 o
  10   3  16      208.10      193.74      6.16 o
  11   3  16      140.75      149.95      7.87 o
  12   3  16      146.89      135.19      5.09 o
  13   3  16      196.42      230.28      6.52 o
  14   3  16      480.73      480.28     10.14 o
  15   3  16      348.60      358.28     13.41 o
 -13   4  16       84.20       85.09      8.35 o
 -12   4  16       15.46       22.41      7.37 o
 -11   4  16      229.80      249.51     11.04 o
 -10   4  16      345.85      360.55     12.21 o
  -9   4  16      128.50      154.73     18.29 o
  -8   4  16      298.04      292.77     17.68 o
  -7   4  16      309.58      298.11     11.64 o
  -6   4  16       40.47       48.37      6.92 o
  -5   4  16        4.11       20.62      6.07 o
  -4   4  16      689.68      665.37     15.62 o
  -3   4  16        6.65       19.70      6.64 o
  -2   4  16      311.62      317.71     10.63 o
  -1   4  16      101.85      105.04      7.50 o
   0   4  16      502.79      485.43     16.48 o
   1   4  16        0.17        1.69      5.66 o
   2   4  16       11.26       14.81      6.46 o
   3   4  16      181.50      156.87      8.95 o
   4   4  16      269.22      251.48     11.25 o
   5   4  16      194.79      198.73      9.04 o
   6   4  16      316.56      304.18      8.64 o
   7   4  16      562.02      547.13     11.27 o
   8   4  16        1.70       -0.80      4.98 o
   9   4  16      340.65      313.91     11.08 o
  10   4  16       80.03       68.84      7.37 o
  11   4  16      997.83     1019.48     16.31 o
  12   4  16        8.76        6.80      5.08 o
  -8   5  16       25.45       38.46      7.24 o
  -7   5  16        3.33       -1.83      6.57 o
  -6   5  16        7.46       13.98      6.75 o
  -5   5  16      322.24      317.61     11.73 o
  -4   5  16       21.33       10.48     10.25 o
  -3   5  16       60.60       68.60     15.47 o
  -2   5  16      278.01      264.65     10.99 o
  -1   5  16        3.66        7.47      6.23 o
   0   5  16      131.03      150.87      9.08 o
   1   5  16        6.48        8.45      6.67 o
   2   5  16        3.99       -9.10      6.07 o
   3   5  16       57.44       66.58      7.32 o
   4   5  16       85.87       86.49      7.72 o
   5   5  16      168.89      184.28     10.45 o
   6   5  16       27.07       50.03      6.59 o
   7   5  16       61.53       66.76      6.02 o
 -18   1  17        4.21        7.01      5.60 o
 -17   1  17       34.17       19.07      5.78 o
 -16   1  17        7.52        0.41      4.74 o
 -15   1  17       42.30       52.80      5.19 o
 -14   1  17       17.18       18.71      4.77 o
 -13   1  17       52.67       57.51      5.13 o
 -12   1  17      104.45       99.65      5.60 o
 -11   1  17        5.31        4.41      4.25 o
 -10   1  17      900.20      875.07     15.08 o
  -9   1  17       24.55       15.30      4.17 o
  -8   1  17        0.07       -3.16      3.96 o
  -7   1  17      435.91      437.85      8.79 o
  -6   1  17      134.69      130.58      5.62 o
  -5   1  17      335.11      331.47      8.56 o
  -4   1  17       44.14       34.81      5.06 o
  -3   1  17        9.14       10.98      7.07 o
  -2   1  17      762.77      766.99     11.50 o
  -1   1  17       65.26       66.94      3.37 o
   0   1  17       13.66       10.40      2.73 o
   1   1  17      231.96      239.07      6.07 o
   2   1  17     1222.42     1264.46     16.80 o
   3   1  17     1336.07     1331.26     22.92 o
   4   1  17       21.28       20.96      3.54 o
   5   1  17        6.00        1.94      2.87 o
   6   1  17        0.84        1.08      3.16 o
   7   1  17       51.70       54.24      3.90 o
   8   1  17      383.98      364.92      8.34 o
   9   1  17        0.66       -4.79      3.19 o
  10   1  17       76.45       72.93      4.21 o
  11   1  17       29.20       24.65      3.86 o
  12   1  17      297.45      301.90      7.07 o
  13   1  17       51.58       50.11      4.71 o
  14   1  17       35.52       33.80      4.03 o
  15   1  17       11.78       12.14      3.96 o
  16   1  17       56.66       64.31      5.49 o
 -17   2  17      695.61      755.74     18.16 o
 -16   2  17      594.25      622.28     12.06 o
 -15   2  17      151.15      158.12      7.82 o
 -14   2  17        8.06        9.76      4.28 o
 -13   2  17      206.41      203.67      7.16 o
 -12   2  17      529.18      556.52     10.47 o
 -11   2  17      574.93      601.49     10.93 o
 -10   2  17     1233.73     1296.13     18.12 o
  -9   2  17     2188.44     2148.51     27.35 o
  -8   2  17       70.59       57.45      5.58 o
  -7   2  17       63.90       64.13      4.08 o
  -6   2  17       77.92       67.17      3.91 o
  -5   2  17        8.45       10.93      3.05 o
  -4   2  17      265.56      236.82      5.78 o
  -3   2  17        9.60       12.53      3.43 o
  -2   2  17      352.00      371.01      6.90 o
  -1   2  17       38.49       48.43      3.35 o
   0   2  17      144.40      134.76      4.10 o
   1   2  17      777.36      754.62     12.27 o
   2   2  17      144.32      163.87      4.93 o
   3   2  17      308.37      294.43      8.01 o
   4   2  17      340.57      361.19      6.89 o
   5   2  17        0.32        2.58      2.54 o
   6   2  17      439.25      438.31      7.03 o
   7   2  17      312.70      347.65     15.25 o
   8   2  17     2224.00     2204.68     27.46 o
   9   2  17       18.41       11.69      3.23 o
  10   2  17       37.33       31.43      3.48 o
  11   2  17      157.58      178.07      6.02 o
  12   2  17        0.46        4.96      3.48 o
  13   2  17      227.71      222.34      8.54 o
  14   2  17       20.69       13.80      3.94 o
  15   2  17      488.88      512.07      9.92 o
 -15   3  17        8.23       11.33      5.10 o
 -14   3  17        0.19        7.89      7.09 o
 -13   3  17       94.77       93.81      8.35 o
 -12   3  17        3.19       -0.92      6.75 o
 -11   3  17       46.08       47.48      8.84 o
 -10   3  17        0.34        0.92     15.07 o
  -9   3  17      178.79      157.21      9.08 o
  -8   3  17       11.42        4.80      6.23 o
  -7   3  17      843.63      850.61     20.30 o
  -6   3  17      496.34      466.82     12.87 o
  -5   3  17       15.56       22.09      6.52 o
  -4   3  17      588.05      570.38     13.92 o
  -3   3  17      230.68      244.99      9.95 o
  -2   3  17      554.73      490.00     12.64 o
  -1   3  17       78.13       65.00     11.86 o
   0   3  17      367.83      373.28     11.22 o
   1   3  17      252.80      192.78     34.77 o
   2   3  17       36.65       41.94     10.25 o
   3   3  17      177.95      150.05      8.38 o
   4   3  17       41.91       42.44      5.89 o
   5   3  17       84.64       81.62      5.70 o
   6   3  17       15.44       15.60      6.93 o
   7   3  17       70.71       71.52      5.54 o
   8   3  17      106.81      105.86      7.37 o
   9   3  17       39.39       49.09      6.07 o
  10   3  17       15.88       12.85      6.83 o
  11   3  17      657.85      668.29     12.00 o
  12   3  17      216.59      203.70      6.99 o
  13   3  17        3.81        7.37      3.34 o
 -12   4  17      182.60      204.28     10.52 o
 -11   4  17       13.29       23.87      6.96 o
 -10   4  17        8.20       13.36      6.80 o
  -9   4  17       89.79       90.33      8.23 o
  -8   4  17       26.54       32.77      7.37 o
  -7   4  17      370.82      346.43     12.08 o
  -6   4  17       42.70       39.07      7.21 o
  -5   4  17        0.13       -3.43      6.64 o
  -4   4  17       32.41       39.04      6.64 o
  -3   4  17      189.46      170.00      9.52 o
  -2   4  17      334.53      323.86     10.92 o
  -1   4  17       87.37       75.06     10.45 o
   0   4  17       78.60       70.22     14.67 o
   1   4  17       32.37       29.68      8.04 o
   2   4  17      229.45      223.06     25.92 o
   3   4  17       29.18       43.63      7.04 o
   4   4  17       59.88       56.20      7.04 o
   5   4  17       30.57       23.48      6.35 o
   6   4  17        2.40       -5.79      4.73 o
   7   4  17       52.39       44.08      5.37 o
   8   4  17        7.81       16.41      5.06 o
   9   4  17      165.58      188.72      9.66 o
  10   4  17      234.11      254.76     13.26 o
  -5   5  17       13.79       12.16      7.04 o
  -4   5  17       82.22       77.24     18.69 o
  -3   5  17       42.89       60.91      7.37 o
  -2   5  17      790.92      836.88     18.47 o
  -1   5  17      279.50      281.17     11.77 o
   0   5  17      110.63       93.03      7.94 o
   1   5  17       48.77       61.69      7.78 o
   2   5  17       12.83        6.24     12.26 o
   3   5  17      312.08      304.36     11.56 o
 -17   0  18      693.61      744.38     22.91 o
 -16   0  18       92.50       95.66      9.65 o
 -15   0  18        0.16        2.41      7.64 o
 -14   0  18       42.36       30.14      8.44 o
 -13   0  18      103.10      112.94     10.05 o
 -12   0  18      932.67      926.85     24.52 o
 -11   0  18      282.34      278.54     13.67 o
 -10   0  18     2488.90     2468.66     53.46 o
  -9   0  18      509.41      550.65     17.28 o
  -8   0  18        0.57       -5.63      6.83 o
  -7   0  18      591.94      575.97     17.68 o
  -6   0  18       21.02       22.91      6.43 o
  -5   0  18       96.62       93.18      5.99 o
  -4   0  18      734.60      725.11     14.30 o
  -3   0  18     1402.03     1382.35     22.72 o
  -2   0  18       71.75       93.50      5.89 o
  -1   0  18     1866.72     1848.65     28.82 o
   0   0  18      555.39      526.95     11.73 o
   1   0  18       96.37       77.32      4.51 o
   2   0  18      460.36      469.25      8.75 o
   3   0  18     1254.93     1310.44     21.71 o
   4   0  18        1.77       -6.35      4.24 o
   5   0  18      270.15      308.28     11.66 o
   6   0  18      326.24      301.05     10.85 o
   7   0  18        6.45        4.42      5.23 o
   8   0  18      704.82      697.35     18.49 o
   9   0  18       26.32       24.92      6.03 o
  10   0  18     2623.84     2612.96     54.66 o
  11   0  18      105.33       94.45      7.64 o
  12   0  18        6.36       12.86      6.03 o
  13   0  18       19.10       29.34      6.83 o
  14   0  18      293.46      260.45     11.66 o
  15   0  18        0.24        4.82      6.83 o
 -17   1  18        6.20        9.09      5.95 o
 -16   1  18        8.13        4.51      5.49 o
 -15   1  18        0.36        0.25      5.38 o
 -14   1  18        1.96        6.05      5.31 o
 -13   1  18      199.19      184.97      7.79 o
 -12   1  18      202.34      213.11      7.43 o
 -11   1  18       16.25       24.86      4.49 o
 -10   1  18      861.48      872.61     13.64 o
  -9   1  18       16.28       16.88      4.34 o
  -8   1  18       32.77       23.73      4.13 o
  -7   1  18        1.01       -1.53      5.95 o
  -6   1  18        0.73        4.44      3.88 o
  -5   1  18     1643.53     1651.24     21.69 o
  -4   1  18      337.05      318.41      7.43 o
  -3   1  18       39.39       39.19      4.31 o
  -2   1  18      733.28      718.04     11.38 o
  -1   1  18      389.24      386.42      8.12 o
   0   1  18      427.15      443.58      8.45 o
   1   1  18       31.57       31.96      7.25 o
   2   1  18     1420.56     1415.63     18.66 o
   3   1  18       27.69       36.15      3.38 o
   4   1  18      167.82      155.44      4.75 o
   5   1  18        5.32        2.44      3.32 o
   6   1  18       34.15       28.08      3.60 o
   7   1  18       77.54       88.92      4.65 o
   8   1  18      343.16      326.23      7.26 o
   9   1  18      300.99      305.60      7.00 o
  10   1  18      132.81      154.33      5.77 o
  11   1  18      305.48      318.36      8.52 o
  12   1  18       52.12       47.42      4.21 o
  13   1  18      210.20      208.55      7.50 o
  14   1  18       33.01       26.07      5.02 o
  15   1  18      201.64      202.72      7.94 o
 -15   2  18        0.36       -1.20      4.71 o
 -14   2  18      224.40      240.12      9.23 o
 -13   2  18       79.38       69.59      5.10 o
 -12   2  18        0.10        2.02      4.24 o
 -11   2  18      226.55      248.93      7.55 o
 -10   2  18       44.38       46.97      5.60 o
  -9   2  18        8.88        5.38      3.84 o
  -8   2  18      118.94      116.49      5.49 o
  -7   2  18      249.18      258.82      6.82 o
  -6   2  18       28.65       15.68      4.17 o
  -5   2  18       15.47        7.67      2.67 o
  -4   2  18      234.31      232.93      8.95 o
  -3   2  18        4.48        2.91      4.10 o
  -2   2  18      447.91      439.17      7.89 o
  -1   2  18        3.32        1.97      4.25 o
   0   2  18       27.55       25.53      5.16 o
   1   2  18      191.57      199.84      5.26 o
   2   2  18      316.27      291.57      7.34 o
   3   2  18      370.76      367.80      7.25 o
   4   2  18       98.26       75.34      4.34 o
   5   2  18      101.07       90.54      4.76 o
   6   2  18       37.02       39.92      4.64 o
   7   2  18      178.40      167.38      5.56 o
   8   2  18      326.63      326.26      7.13 o
   9   2  18      254.60      281.29      6.81 o
  10   2  18        1.70       -3.32      3.27 o
  11   2  18        3.16       -2.16      3.49 o
  12   2  18        0.85       -1.92      3.44 o
  13   2  18       77.53       60.14      7.73 o
  14   2  18        5.54       -1.77      5.25 o
 -13   3  18      261.68      249.13     21.91 o
 -12   3  18       14.25       18.23      7.21 o
 -11   3  18      138.83      135.33     11.46 o
 -10   3  18      214.84      212.09      9.94 o
  -9   3  18       23.62       23.76      9.24 o
  -8   3  18       15.60       10.78      8.24 o
  -7   3  18      350.73      347.13     12.06 o
  -6   3  18        2.61        1.34      5.95 o
  -5   3  18      631.82      630.09     15.32 o
  -4   3  18      225.62      227.65     10.09 o
  -3   3  18      468.88      434.25     12.42 o
  -2   3  18       14.05       13.51      6.23 o
  -1   3  18        7.82       -1.03      5.79 o
   0   3  18       31.88       29.43      6.18 o
   1   3  18       41.41       43.77      6.52 o
   2   3  18      234.33      241.01     10.13 o
   3   3  18       15.14       17.58      6.08 o
   4   3  18     1024.34     1018.81     28.94 o
   5   3  18       60.04       54.45      5.53 o
   6   3  18      132.41      135.17      6.70 o
   7   3  18      105.79      108.30      5.77 o
   8   3  18      213.56      176.39      9.08 o
   9   3  18      168.55      188.28      9.08 o
  10   3  18       75.43       66.78      6.95 o
  11   3  18      256.43      279.65     10.52 o
  12   3  18      140.99      154.17      8.76 o
  -9   4  18        2.20        7.54     11.66 o
  -8   4  18      372.21      359.89     19.29 o
  -7   4  18      357.08      331.64     11.79 o
  -6   4  18       13.56       17.62      6.75 o
  -5   4  18       14.57       10.53      6.35 o
  -4   4  18        0.17       -1.88      6.64 o
  -3   4  18      368.14      367.92     12.63 o
  -2   4  18       27.86       30.45      6.64 o
  -1   4  18      160.68      161.29     20.10 o
   0   4  18       22.54       15.33     13.46 o
   1   4  18      113.60      112.17      7.90 o
   2   4  18       50.20       41.95     13.06 o
   3   4  18       63.38       64.52      7.04 o
   4   4  18      140.62      105.45      7.78 o
   5   4  18       37.91       27.86      5.70 o
   6   4  18      129.85      138.66      6.99 o
   7   4  18        1.43       -2.82      5.04 o
   8   4  18      219.70      227.20      8.19 o
 -15   1  19       51.42       65.11      6.46 o
 -14   1  19       75.32       75.72      9.45 o
 -13   1  19      100.24      106.04      6.75 o
 -12   1  19        0.10        5.18      5.02 o
 -11   1  19       41.19       59.15      6.23 o
 -10   1  19      219.38      229.72      8.76 o
  -9   1  19        1.59       -0.99      3.93 o
  -8   1  19        0.39        5.14      4.03 o
  -7   1  19      348.51      343.22      8.07 o
  -6   1  19        9.27       11.15      4.00 o
  -5   1  19      174.35      195.77     11.17 o
  -4   1  19       34.86       29.90      3.97 o
  -3   1  19       18.60       11.38      5.05 o
  -2   1  19       37.98       39.76      3.26 o
  -1   1  19       73.39       82.74      3.53 o
   0   1  19        3.08        8.17      3.34 o
   1   1  19      117.15      126.98      5.26 o
   2   1  19      122.89      126.74      5.35 o
   3   1  19      497.76      490.83      9.46 o
   4   1  19      118.84      111.40      7.31 o
   5   1  19      557.54      548.07      9.55 o
   6   1  19        2.13        0.02      3.51 o
   7   1  19      213.45      217.31      7.04 o
   8   1  19       48.40       49.40      4.03 o
   9   1  19       56.17       46.42      5.43 o
  10   1  19      459.10      463.79     10.30 o
  11   1  19        7.06        2.18      4.15 o
  12   1  19       94.22       93.91      8.04 o
  13   1  19        0.06       -1.15      4.34 o
  14   1  19       40.76       39.50      5.09 o
 -14   2  19       72.69       66.51      5.37 o
 -13   2  19      192.14      176.32      8.31 o
 -12   2  19        5.93        8.42      7.58 o
 -11   2  19      580.75      588.26     10.88 o
 -10   2  19       62.95       64.37      4.65 o
  -9   2  19       38.40       37.36      4.83 o
  -8   2  19       87.74       88.53      4.52 o
  -7   2  19       34.46       36.01      3.63 o
  -6   2  19      264.73      271.76      7.59 o
  -5   2  19      759.89      787.12     12.08 o
  -4   2  19      340.19      318.33      7.20 o
  -3   2  19        7.71       -3.17      2.82 o
  -2   2  19      277.48      264.63      6.59 o
  -1   2  19       13.52       26.50      2.84 o
   0   2  19     1732.92     1760.92     22.60 o
   1   2  19       11.84       13.42      2.81 o
   2   2  19      193.42      177.37      5.27 o
   3   2  19      527.20      531.12      9.01 o
   4   2  19      166.35      118.92      5.59 o
   5   2  19       14.58        8.12      2.84 o
   6   2  19        5.07       -0.92      4.47 o
   7   2  19      320.54      345.32      9.87 o
   8   2  19       36.95       40.52      3.57 o
   9   2  19      112.09      104.69      5.00 o
  10   2  19       49.62       61.30      4.13 o
  11   2  19      248.95      279.74      7.11 o
  12   2  19      124.71      134.43      5.84 o
 -11   3  19       79.97       66.39      7.90 o
 -10   3  19      119.16      131.89      9.21 o
  -9   3  19      139.46      139.49     15.88 o
  -8   3  19      119.66      118.43      8.23 o
  -7   3  19       59.61       65.25      7.21 o
  -6   3  19        4.74        0.21      5.89 o
  -5   3  19       10.13       16.28      6.75 o
  -4   3  19        0.12       -5.06      5.70 o
  -3   3  19       12.95       14.79      6.46 o
  -2   3  19        1.23        8.03      6.07 o
  -1   3  19      235.65      262.01     10.37 o
   0   3  19       44.62       35.90      6.18 o
   1   3  19      252.59      233.00     18.09 o
   2   3  19       12.46        8.37      6.18 o
   3   3  19      306.83      310.59     11.16 o
   4   3  19       11.45        1.74      6.28 o
   5   3  19        2.88        0.40      6.16 o
   6   3  19      153.35      141.34      6.76 o
   7   3  19        7.68       25.11      5.16 o
   8   3  19      507.98      532.93     13.76 o
   9   3  19       26.34       14.17      6.52 o
  10   3  19      371.78      328.12     11.20 o
  -6   4  19      188.63      211.80     11.20 o
  -5   4  19       72.57       62.73      8.07 o
  -4   4  19       54.78       45.75      7.78 o
  -3   4  19      214.11      189.12      9.90 o
  -2   4  19        0.06       -1.36      6.37 o
  -1   4  19        7.67        6.30      6.92 o
   0   4  19       68.35       75.14      7.32 o
   1   4  19        0.95        1.98      6.64 o
   2   4  19       82.09       80.51      7.90 o
   3   4  19        1.78        0.04      6.18 o
   4   4  19        5.97        3.07      8.64 o
   5   4  19      404.69      424.26     10.78 o
 -14   0  20      230.53      231.51     13.26 o
 -13   0  20       80.48       95.66     10.05 o
 -12   0  20       19.89       18.49      7.64 o
 -11   0  20      589.57      625.41     19.69 o
 -10   0  20        0.06        7.23      7.64 o
  -9   0  20     1100.52     1133.04     28.14 o
  -8   0  20       39.42       49.84      8.04 o
  -7   0  20        0.12        6.83      6.83 o
  -6   0  20        4.42        7.64      6.83 o
  -5   0  20      569.22      589.63     17.68 o
  -4   0  20       21.14       12.46      6.83 o
  -3   0  20      318.83      308.28     12.06 o
  -2   0  20       42.42       36.98      6.83 o
  -1   0  20       97.14       88.42      7.64 o
   0   0  20       62.01       68.82      5.25 o
   1   0  20      170.79      169.99      6.96 o
   2   0  20      554.21      577.17     16.48 o
   3   0  20      106.63      122.19      9.24 o
   4   0  20      773.07      797.43     20.50 o
   5   0  20        3.28        6.43      6.03 o
   6   0  20      495.24      505.63     15.27 o
   7   0  20       33.59       40.19      6.43 o
   8   0  20      508.90      509.25     15.27 o
   9   0  20        4.11        5.63      6.03 o
  10   0  20        0.24       -9.04      6.03 o
  11   0  20      376.15      412.38     14.47 o
  12   0  20       66.00       81.99      8.04 o
 -13   1  20       36.16       42.40      6.07 o
 -12   1  20       45.34       50.68      6.07 o
 -11   1  20      144.34      134.87      7.37 o
 -10   1  20       97.11      102.07      6.46 o
  -9   1  20        1.40        9.06      4.73 o
  -8   1  20      502.79      529.28     12.13 o
  -7   1  20       62.22       71.50      5.83 o
  -6   1  20      236.14      252.22      8.29 o
  -5   1  20       13.61       12.26      4.44 o
  -4   1  20       81.03       70.79      5.12 o
  -3   1  20       25.42       14.79      8.24 o
  -2   1  20        2.58       -0.70      3.25 o
  -1   1  20      289.21      304.99      8.29 o
   0   1  20        7.91        8.81      4.82 o
   1   1  20      157.96      153.18      8.04 o
   2   1  20        0.47        2.10      4.05 o
   3   1  20      222.50      202.79      5.79 o
   4   1  20        2.63        2.17      4.04 o
   5   1  20       23.63       28.05      4.24 o
   6   1  20      319.12      330.76      8.58 o
   7   1  20      788.32      813.24     14.75 o
   8   1  20        1.21        5.73      5.23 o
   9   1  20        5.18       -3.93      4.15 o
  10   1  20        1.57       -5.96      5.43 o
  11   1  20       41.97       37.54      4.92 o
  12   1  20      240.37      241.54      8.07 o
 -12   2  20        3.38        1.92      4.75 o
 -11   2  20      229.51      221.10      8.25 o
 -10   2  20       21.40       20.11      4.08 o
  -9   2  20       75.40       73.42      4.51 o
  -8   2  20       96.04       93.97      5.17 o
  -7   2  20        1.25        3.13      3.38 o
  -6   2  20        4.29        7.00      2.47 o
  -5   2  20       27.25       21.68      5.22 o
  -4   2  20        3.52        4.98      2.83 o
  -3   2  20        5.08        6.72      2.83 o
  -2   2  20      571.85      586.90     17.22 o
  -1   2  20       31.98       25.17      2.86 o
   0   2  20      241.26      258.37      6.80 o
   1   2  20        0.93       -3.10      7.32 o
   2   2  20      228.45      215.39      8.42 o
   3   2  20      265.01      257.71      5.47 o
   4   2  20        1.33        3.80      3.08 o
   5   2  20      178.59      191.62      5.80 o
   6   2  20       31.70       32.15      3.41 o
   7   2  20       31.29       27.88      3.40 o
   8   2  20       31.47       28.49      3.54 o
   9   2  20      105.45       95.53      4.90 o
  10   2  20       71.72       83.72      5.41 o
  -9   3  20      131.32      136.91      9.49 o
  -8   3  20      360.94      348.25     12.75 o
  -7   3  20       47.67       64.22      9.24 o
  -6   3  20      584.81      554.38     18.49 o
  -5   3  20       58.17       64.05      7.61 o
  -4   3  20       18.89       14.52     10.65 o
  -3   3  20       57.47       58.97      8.44 o
  -2   3  20       17.23       25.42      6.86 o
  -1   3  20      307.17      290.86     11.44 o
   0   3  20      291.75      312.76     32.56 o
   1   3  20      190.57      178.15      9.16 o
   2   3  20      156.53      138.90      8.47 o
   3   3  20        3.55       10.55      6.63 o
   4   3  20      348.70      366.87      9.58 o
   5   3  20     1041.85     1163.00     17.85 o
   6   3  20      156.24      168.08      7.88 o
   7   3  20      406.39      462.03     13.20 o
 -11   1  21      215.28      208.60     17.89 o
 -10   1  21       30.17       30.58      5.41 o
  -9   1  21      731.61      719.64     14.42 o
  -8   1  21        0.46        3.32      4.73 o
  -7   1  21       59.64       59.07      6.23 o
  -6   1  21        2.95        1.93      4.44 o
  -5   1  21       78.07       90.02      9.85 o
  -4   1  21      162.48      164.95      7.53 o
  -3   1  21        9.68        6.19      3.38 o
  -2   1  21      313.61      295.24      6.64 o
  -1   1  21      222.57      226.84     12.26 o
   0   1  21      313.57      312.02     10.45 o
   1   1  21      122.96      136.33      5.43 o
   2   1  21      920.31      944.93     13.78 o
   3   1  21      308.21      315.05      9.02 o
   4   1  21      512.00      537.46     11.20 o
   5   1  21      433.81      406.63      9.55 o
   6   1  21       74.14       95.82      7.64 o
   7   1  21      375.46      391.98      9.55 o
   8   1  21      303.30      347.76      8.87 o
   9   1  21       46.39       40.09      4.73 o
  -9   2  21        1.61       24.12      8.44 o
  -8   2  21      716.41      680.87     21.30 o
  -7   2  21       16.51       14.87      8.84 o
  -6   2  21      931.79      957.00     26.93 o
  -5   2  21      217.32      250.81     14.07 o
  -4   2  21       39.93       54.57      8.64 o
  -3   2  21      119.24      125.49      8.11 o
  -2   2  21       10.10       14.57      6.63 o
  -1   2  21      744.34      795.85     17.27 o
   0   2  21      113.90      104.98      7.82 o
   1   2  21      130.28      165.06      9.04 o
   2   2  21      366.20      444.94     12.82 o
   3   2  21      283.54      308.81      8.71 o
   4   2  21        0.49       -2.01      9.24 o
   5   2  21      667.31      660.40     10.46 o
   6   2  21       82.97       87.68      6.43 o
   7   2  21      714.09      728.30     20.10 o
   8   2  21       70.81       74.67      6.43 o
  -5   3  21      124.64      150.36      9.33 o
  -4   3  21       47.92       52.29      7.72 o
  -3   3  21      209.36      198.56     14.27 o
  -2   3  21        9.15        8.80      6.86 o
  -1   3  21        0.38       -8.20      6.35 o
   0   3  21      177.24      199.11     10.65 o
   1   3  21       56.80       49.21      7.34 o
   2   3  21      204.79      183.77      9.90 o
   3   3  21        1.58       -9.54      6.57 o
  -9   0  22        0.64        6.83      7.64 o
  -8   0  22       39.81       47.83      8.04 o
  -7   0  22        1.55        9.65      7.23 o
  -6   0  22     1005.03     1067.53     26.93 o
  -5   0  22      154.49      190.52     11.66 o
  -4   0  22     1131.70     1172.84     28.54 o
  -3   0  22        0.01        9.24      6.83 o
  -2   0  22        0.33       -8.84      6.43 o
  -1   0  22      253.06      248.73      8.10 o
   0   0  22      300.55      304.62     13.06 o
   1   0  22       86.75       74.76      8.04 o
   2   0  22        0.37       -9.04      6.03 o
   3   0  22      237.62      243.57     11.25 o
   4   0  22      267.14      270.50     11.66 o
   5   0  22      532.53      587.22     16.88 o
   6   0  22      121.79      145.90      9.65 o
   7   0  22        7.45       14.87      6.43 o
  -8   1  22        6.00        8.03      9.24 o
  -7   1  22       48.27       45.07      5.41 o
  -6   1  22       27.36       40.61      5.12 o
  -5   1  22       20.39       22.01      4.82 o
  -4   1  22        5.82        5.07      3.62 o
  -3   1  22      223.27      263.41      6.50 o
  -2   1  22        0.55        1.81      9.65 o
  -1   1  22      713.67      755.97     13.96 o
   0   1  22       69.13       78.94      7.44 o
   1   1  22      458.50      520.93      9.40 o
   2   1  22      149.79      158.29      5.73 o
   3   1  22        5.92        1.27      5.86 o
   4   1  22     1016.97     1058.80     17.84 o
   5   1  22       99.51      128.25      6.83 o
   6   1  22      137.71      152.38     12.06 o
   7   1  22       19.80       15.52      4.24 o
  -5   2  22      177.83      213.43     13.67 o
  -4   2  22        0.21        3.62      8.44 o
  -3   2  22       23.42       16.48      8.44 o
  -2   2  22       14.48       12.46      8.44 o
  -1   2  22        9.22       15.27      8.04 o
   0   2  22        0.03       -4.82      7.64 o
   1   2  22      106.89      112.14     10.45 o
   2   2  22      244.44      271.88     10.09 o
   3   2  22        1.76       -2.65      5.66 o
   4   2  22      170.48      154.00      8.66 o
  -3   1  23        3.59       -3.22      5.63 o
  -2   1  23        0.18       -6.47      4.31 o
  -1   1  23      177.42      170.52     23.31 o
   0   1  23       34.03       32.50      5.10 o
   1   1  23       85.36       61.69      4.48 o
 
