# Supplementary material for: Crystal structure of a mixed solvated form of amoxapine acetate
Source: Acta Crystallogr E Crystallogr Commun. 2015 Jan 10;71(Pt 2):139–41. doi: 10.1107/S2056989014028096 (PMC4384552; doi:10.1107/S2056989014028096)
Supplement: Supplementary file 3 [file e-71-00139-Isup3.mol]

scheme1.mol
  ChemDraw12041421122D

 36 37  0  0  0  0  0  0  0  0999 V2000
   -1.2940    1.1002    0.0000 C   0  0  0  0  0  0  0  0  0  0  0  0
   -1.2940    0.2752    0.0000 C   0  0  0  0  0  0  0  0  0  0  0  0
   -0.5795   -0.1373    0.0000 C   0  0  0  0  0  0  0  0  0  0  0  0
    0.1349    0.2752    0.0000 C   0  0  0  0  0  0  0  0  0  0  0  0
    0.1349    1.1002    0.0000 C   0  0  0  0  0  0  0  0  0  0  0  0
   -0.5795    1.5127    0.0000 C   0  0  0  0  0  0  0  0  0  0  0  0
   -1.9390    1.6146    0.0000 O   0  0  0  0  0  0  0  0  0  0  0  0
   -2.7433    1.4310    0.0000 C   0  0  0  0  0  0  0  0  0  0  0  0
   -3.1013    0.6877    0.0000 C   0  0  0  0  0  0  0  0  0  0  0  0
   -2.7433   -0.0556    0.0000 C   0  0  0  0  0  0  0  0  0  0  0  0
   -1.9390   -0.2391    0.0000 N   0  0  0  0  0  0  0  0  0  0  0  0
   -3.2081    2.1127    0.0000 C   0  0  0  0  0  0  0  0  0  0  0  0
   -4.0308    2.0510    0.0000 C   0  0  0  0  0  0  0  0  0  0  0  0
   -4.3887    1.3077    0.0000 C   0  0  0  0  0  0  0  0  0  0  0  0
   -3.9240    0.6261    0.0000 C   0  0  0  0  0  0  0  0  0  0  0  0
   -3.2570   -0.6997    0.0000 N   0  0  0  0  0  0  0  0  0  0  0  0
   -4.0728   -0.5767    0.0000 C   0  0  0  0  0  0  0  0  0  0  0  0
   -4.5872   -1.2218    0.0000 C   0  0  0  0  0  0  0  0  0  0  0  0
   -4.2858   -1.9897    0.0000 N   0  3  0  0  0  0  0  0  0  0  0  0
   -3.4700   -2.1127    0.0000 C   0  0  0  0  0  0  0  0  0  0  0  0
   -2.9556   -1.4677    0.0000 C   0  0  0  0  0  0  0  0  0  0  0  0
   -5.2103    1.2462    0.0000 Cl  0  0  0  0  0  0  0  0  0  0  0  0
    3.7814    0.1099    0.0000 C   0  0  0  0  0  0  0  0  0  0  0  0
    3.7814   -0.7151    0.0000 C   0  0  0  0  0  0  0  0  0  0  0  0
    4.4958   -1.1276    0.0000 C   0  0  0  0  0  0  0  0  0  0  0  0
    5.2103   -0.7151    0.0000 C   0  0  0  0  0  0  0  0  0  0  0  0
    5.2103    0.1099    0.0000 C   0  0  0  0  0  0  0  0  0  0  0  0
    4.4958    0.5224    0.0000 C   0  0  0  0  0  0  0  0  0  0  0  0
    1.0916    0.1926    0.0000 C   0  0  0  0  0  0  0  0  0  0  0  0
    1.8061    0.6051    0.0000 C   0  0  0  0  0  0  0  0  0  0  0  0
    2.5196    0.1931    0.0000 O   0  5  0  0  0  0  0  0  0  0  0  0
    1.8061    1.4290    0.0000 O   0  0  0  0  0  0  0  0  0  0  0  0
    1.0710   -1.9325    0.0000 C   0  0  0  0  0  0  0  0  0  0  0  0
    1.7855   -1.5200    0.0000 C   0  0  0  0  0  0  0  0  0  0  0  0
    2.4990   -1.9319    0.0000 O   0  0  0  0  0  0  0  0  0  0  0  0
    1.7855   -0.6961    0.0000 O   0  0  0  0  0  0  0  0  0  0  0  0
  1  2  2  0      
  2  3  1  0      
  3  4  2  0      
  4  5  1  0      
  5  6  2  0      
  6  1  1  0      
  1  7  1  0      
  7  8  1  0      
  8  9  2  0      
  9 10  1  0      
 10 11  2  0      
 11  2  1  0      
  8 12  1  0      
 12 13  2  0      
 13 14  1  0      
 14 15  2  0      
 15  9  1  0      
 10 16  1  0      
 16 17  1  0      
 17 18  1  0      
 18 19  1  0      
 19 20  1  0      
 20 21  1  0      
 21 16  1  0      
 14 22  1  0      
 23 24  1  0      
 24 25  1  0      
 25 26  1  0      
 26 27  1  0      
 27 28  1  0      
 28 23  1  0      
 29 30  1  0      
 30 31  1  0      
 30 32  2  0      
 33 34  1  0      
 34 35  1  0      
 34 36  2  0      
M  CHG  2  19   1  31  -1
M  END
